# Supplementary material for: Chloroplast genome expansion by intron multiplication in the basal psychrophilic euglenoid Eutreptiella pomquetensis
Source: PeerJ. 2017 Aug 25;5:e3725. doi: 10.7717/peerj.3725 (PMC5572947; doi:10.7717/peerj.3725)
Supplement: Supplemental Information 1 [file peerj-05-3725-s009.fasta]

>Eutreptiella_pomquetensis_CCMP1491 Eutreptiella pomquetensis CCMP 1491 partial genome, chloroplast
AGAGTTTGATCCTGGCTCAGGATGAACGCTGGCGGTATGCTTAACACATGCAAGTCGAACGGTTTTGGTTGAGCTCGCTCAGCTGAAATAGTGGCGGACGGGTGCGTAACGCGTAAGAATCTACCCTTAGGCGGGGGATAACATCTGGAAACGGTTGCTAATACCCCATAAGCTTATGAGTAAAAGAAATTTTCACCTAGGGATGAGCTTGCGTCTGATTAGCTTGTTGGTGGGGTAATGGCCTACCAAGGCCGCGATCAGTAGCTGGTTTGAGAGGATGATCAGCCACACTGGGACTGAGATACGGCCCAGACTCCTACGGGAGGCAGCAGTGGGGAATTTTCCGCAATGGGCGCAAGCCTGACGGAGCAATACCGCGTGGAGGATGAAGGCCCTTGGGTTGTAATCTCCTTTTCTTAAGGAAGAAACTTTGACGGTATTTGAGGAATAAGCATCGGCTAACTCCGTGCCAGCAGCCGCGGTAATACGGGGGATGCAAGCGTTATCCGGAATTATTGGGCGTAAAGCGTCTGTAGGTGGCTTAGTAAGTCTACTGTTAAATACTAGGGCTTAACTCTGGAATGGCAGTGGAAACTACTAGGCTTGAGTACGGTAGAAGTAAAGGGAATTCCCAGTGTAGCGGTGAAATGCGTAGATATTGGGAAGAACACCAACGGCGAAAGCACTTTACTAGGCCGACACTGACGCTAAGAGACGAAAGCTAGGGTAGCGAACGGGATTAGATACCCCGGTAGTCCTAGCCGTAAACGATGGATACTAAGTGGTGTGCGAATTATTCCGTACACTGCTGTAGCTAACGCGTTAAGTATCCCGCCTGGGGAGTATGCTCGCAAGAGTGAAACTCAAAGGAATTGACGGGGGCCCGCACAAGCGGTGGAGCATGTGGTTTAATTCGATGCAACGCGAAGAACCTTACCAGGGATTGACATGCTAGGAAGTTTTTTGAAAGATTAATGTGCCTTCGGGAACCTAGACACAGGTGGTGCATGGCTGTCGTCAGCTCGTGTCGTGAGATGTTGGGTTAAGTCCCGCAACGAGCGCAACCCTTATCTTTAGTTACGTTTTACGAAACTCTAGAGAGACTGCCGGTGATAAACCGGAGGAAGGTGAGGATGACGTCAAGTCAGCATGCCCCTTACACCCTGGGCTACACACGTGCTACAATGGCCGGGACAATGAGTTGCGATCTCGTGAGAGTCAGCTAACCTCAAAAACCCGGCCTCAGTTCGGATTGTAGGCTGCAACTCGCCTACATGAAGGTGGAATCGCTAGTAATCGCCGGTCAGCCATACGGCGGTGAATCCGTTCCCGGGCCTTGTACACACCGCCCGTCACACCATGGGAGCTGGCCACGCCCGAAGTTGTTACCTTAACCTTTTGGAGAGGGATGCCCAAGGCAGGGCTAGTGACTGGGGTGAAGTCGTAACAAGGTAGCCGTACTGGAAGGTGCGGCTGGATCACCTCCTTTATAGGGAAATTTATATACATAATTTTGAACTAAATTAGTTTGCATGCTTGGTGTTAACAGATAATTTGCCGAATCTTAGAGTCCGAGGGCTATTAGCTCAGTTGGTTAGAGCGCACCCCTGATAAGGGTGAGGTCGCTAGTTCGAATCTAGCATGGCCCAACGATGATTCATTTTATTTTTCGAAAACTCAAGCATTACATTAAAGATGAAAGAGAAAAGGGGGTATAGCTCAGCTGGTAGAGCGCTGCCTTTGCAAGGCAGATGTCAGCGGTTCGAGTCCGCTTATCTCCATCTCGTAAACCTTTTAGTAGTTTTAATATTTTTTACAAAAATATTCATTTTAGGTTAAATGAAGAAGAGCTTTTGGTGAATACCTTGGCACTTAGAGACGATGAAGGGCGTAGTTACCAACGATAAGCTTCGGGGAGCTGGAAACAAGCTTTGATCCGGAGGTACCCGAATGGGGCAACCTATTATACTACTTACTGAATTTATAGGTAAGAAAGAGGTAACCCGGTGAACTGAAACATCTTAGTAGCCGGTGGAAAATAAAGCAAAAGCGATTCCCTTAGTAGCGGCGAGCGAAATGGGAACAGCCTAAACCGATTTTCGGTGTTGTGGGACAGGCGTAAATATTTAGTGCAGTTAGGTGAATTCGTTGAATGCGATGCCAAAGAAGGTGACAGCCCTGTAACCGAAAATTTATCTATTATTGTTTGTATCCCGAGTAGCATGGAGCACGTGGAATTCCGTGTGAATCAACGAGGACCACCTCGTAAGGCTAAATACTCCTAAGTGACCGATAGTGAACTAGTACCGTGAGGGAAAGGTGAAAAGAACCCCGCGAGGGGAGTGAAATAGATCATGAAACCATAAGCTTACAAGCAGTAGGAGGCCTATTTAAAGGTTGACTGCGTGCCTGTTGAAGAATGTGCCGGCGACTTATAGGTAGTGGCGTGGTTAAGGCTGTTAAGCCGGAGCCCTAGCGAAAGCAAGTTTGAATAAAGCGTATGTCCCTATTTATAGACCCGAACCCGGGTGATCTAATCATGGCCAGGATGAAGCTTTGGTAAAACGAAGTGGAGGACCGCACCCACCGATGTTGAAAAATCGGGGGATGAGCTGTGATTAGGGGAGAAATTCCAATCGAACTCGGAGCTAGCTGGATCTCTCCGAAATGCGTTGAGGCGCAGCGGTTAATTATGAGCTGTTTAGGGGTAAAGCACTGTTTCGGTGCGGGCTGAGAAATTGGTACCAAATCGTAGCAAACTCTGAATACTAGACATGCTTTCAATTAACCAGTGAGACAGTGGGGGATAAGCTTCATTGTCAAGAGGGAAACAGCCCAGATCACCAGCTAAGGCCCCTAAATAACTACTAAGTGGCAAAGGATGTATCAGTGCGTAGACAACCAGGAGGTTTGCCTAGAAGCAGCCACCCTTTAAAGAGTGCGTAATAGCTCACTGGTCAAGCGCTTTTGCGCCGAAAATGAACGGGACTAAGTGGTTTGCCGAAGCTGTGAGATGAAATATCGGTAGGAGAGCGTTCCGTTGTAGGTTGAAGCATCATCGCAAGTAGGTGTGGACGAAGCGGAAGTGAGAATGTCGGCTTGAGTAACGAAAATATTGGTGAGAATCCAATACCCCGAAAACCTAAGGTTTCCTCTGGAAGGTTCGTCCGCGGAGGGTGAGTCAGGACCTAAGGCCAGTCCGAAAGGCGTAGTCGATGGACAACAGGTTAATATTCCTGTACTGTATTTTATTTAGTCACGAAGGACGGAGAAGGCTAGGTTGGCCGGATGTTGGTTACCGGTTTAAGCGCTTAAGGTGTTGAGGGATGTAATAAAAAATGTCCCGAGCTAAGGTGTGAATACGAGATACTACGGTATCACAAGCAACTGATGTCCCACTTCCAAGAAAAGCTCGAATGACATGTGGTAAATACACCTGTACCTTAAACCGACACAGGTAGGTAGGTAGAGAATACTAAGGGGCGCGAGATAACTCTCTCTAAGGAACTCGGCAAAATGACCCTGTAACTTCGGGAGAAGGGGTGCCCCGGAAGGGGCCGCAGTGACCAGGCCCAAGCGACTGTTTATCAAAAACACAGGTCTCCGCTAAGTCGAAAGACAAAATATGGGGGCTGACGCCTGCCCAGTGCCGGAAGGTTAAGGAAGTTGGTTAGCGTATGCGAAGCTGGCGACCGAAGCCCCGGTGAACGGCGGCCGTAACTATAACGGTCCTAAGGTAGCGAAATTCCTTGTCGGGTAAGTTCCGACCCGCACGAAAGGCGTAACGATTTGGGTACTGTCTCAGAGAGAGGCTCGGTGAAATAGAATTGACTGTGAAGATGCGGTCTACCTGCACTTGGACAGAAAGACCCTATGAAGCTTTACTGTAGCTTGGGATTGGCTTCGGGCTCTTCTTGCGCAGCTTAGGTGGGAGGCGTTGACCTTAATCTTCCGGGATTAAGCGAGCCATCAGTGAGATACCACTCTAGGAGAGTTAGAAGTCTAATAGCGTTCCTTGAATCAGGACGCTTGACAGTTTCAGGTGGGCAGTTTTACTGGGGCGGTAGCCTCCTAAAAGGTAACGGAGGCGTGCAAAGGTTCTCTCAGGCTGGACGGAAATTAGCCGTAGAGCGTAAAGGCATAAGAGAGCTTGACTGCAAGACCTACAAGTCGAGCAGAGACGAAAGTCGGCCTTAGTGATCCGACGGTGCCGTGTGGAAGGGCCGTCGCTCAACGGATAAAAGTTACTCTAGGGATAACAGGCTGATCTCCCCCAAGAGTTCACATCGACGGGGAGGTTTGGCACCTCGATGTCGGCTCATCGCATCCTGGGGCGGTAGTACGTCCCAAGGGTTGGGCTGTTCGCCCATTAAAGCGGTACGTGAGCTGGGTTCAGAACGTCGTGAGACAGTTCGGTCCATATCCGGTGCAGGCGTTAGAGTATTGAAAGGAGCTTTCCCTAGTACGAGAGGACCGGGAAGGACGCACCACTGGTGTGCCAGTTCTTGTGCCAACAGGACATGCTGGGTAGCCACGTGCGGAGTGGATAACTGCTGAAAGCATATAAGTAGGAAGCCCACCTTAAGATGAGTACTCTTACACGAAAGTGGTAAGATCACGGCCAGATTAGCCGTTTATAGGTATCAAGTGGAAGGCTAGTAATAGTTGCAGCTGAGATATACTAACAGATCGAGGATTTTAACCTAATTTTTAAAACACGCGAAAGTTTAAGGTAAGCGTTTTGCTTTCTTAGCGTTCGCAAGTCTTGGTGTCTTTAGCCCAGTGGAACCACACTAATCCATTTCGAACTTAGTCGTGAAACATTGGAGCGGAAAATATACTTCAGGGGGGGCCCTACGGGAAACTATCTCGGTGCCAGGACAATACCAGCTTTACTAAATTTAAGTTTTTTATAAAAACTCATAAACTATTTGTTTTTCTTTAGCTTTAAGTTAATAATATGTTTAGTTTGTGGTATCAATATCAAAAAGTTATTATTTTTATTACTTAATAGTATGGCAGTACCGAAGAAAAAAATGTCAAAATCAAAAAAGAATATGCGTAAAAGTGTATGGAAGCAAAAAGCTTCGAAGCAAGCGACACTTGCGTGCGGGTATGTAGTTTGAAAACGGACACTCATTGATGCGGGTAATCGATGATAACATTCGATATAAAGGGGCGTAACTTACCGTGACGGGAGAACCCTAGTGGGACAATAGCATGTTGTGAAAGCGTTTTTGGTTCGGTTGTATACTACCAGAAGAAATCGCAACTCTAATTAAGTAAGGTAAAGATCTGTAATGATTTGACAGAAAATATACTCGAATATCTATAATTCGGCAAAATATATTAGAAGAGAAAAGGGTTGTGCGCTGTACGATGGCGGATAAGCAAATAAAGTATGCACAGGCTTACCTATTTTCTAATGTGTCAAGGGGAGGTAGACACAATAGTTATCAGAAAGTACATAATAAGGACATTAATAGTCTGGAATCGCCTTACTACCTATAGCTTAAATAATCTATAAAGAGAGATATACTCTTTGTACTACCGTAGAAAACAAACATACAAAGTTGCCTAAGAAAATTCTAAGATGAGATAAACAAATCAACCTCAACAGTAATTATTAGGTTGAGTGGCAGAAGAGTTCATGCATTATAGGATTTAAAATATCCTGTGAGAGGGTGAACAGCTTATTAATTTATTCAAAAATATAGGAAATACCATGGACAAGTGTAAACAAAAATTCTTATTGAGATTAAATAGTTTAACAAAAAATATTGTAGCCCGTTAAACCATTAATAGGGGGAGAGCCGTATGCATTGAAAGGTGCACGTATGGTTCGGGAAGGGTTTGTTGGGAGCCACTTTCGAGTGGGACTTGGCTTTCTACGTTCATTCTTTCTTTAGCTAAATCTGTTTTATCGGGTAACTCGAAAGGTTTTCTTTATCTTTCTTCCGATAGTGTGGAAAATTAAATTGCGCAGTACTTTTATTGGTATGGATTAGCCATCATAAATAAATCCTACTAAGTAAAAGTACTGTTGACATCAAGATATTTAGTTAGTACTATGTATTCTTCATTTATTGTACCGCTGAATGTAGTACAATTGTACTACCTAAGTTATGATATGTATGGCGGGCGTGGCCAAGTGGTAAGGCAAAGGACTGTGACTCCTTCACTCGCGGGTTCGAGTCCCGTCGTTCGCCCCGATAATTTAGTTTGAAACTTTTTTACTAAATAACGGAATCAGGATCAATGTTTCTTAGTGTAACGGCTCAGTAGCTCAGTGGTAGAGCAGGGGATTCATAAGCCCTTGGTCACAGGTTCAAATCCCGTCTGAGCCATACTACTATTAAATAAGATTTCCAATTTTTAAGCGCGTATGTCAATTATAGCGTCCTTAGTTCAGTTGGTAGAACGTAGGTCTCCAAAACCTGATGTCGTAGGTTCGAGTCCTACAGGGCGTGCAGATGCTTTTTAGGTTGACATTTTATTTTAAAATAGTTACTTTGTACTTAGTTTAATAAGTATAAAGCCCCCATCGTCTAGAGGCCTAGGACACTTCCCTTTCACGGAGGCAACAGGGATTCGAATTCCCTTGGGGGTATTTCGTTTAAAATTTTTGCGGGTGTAGCTCAGCTGGTAGAGCGTGGTCCTTCCAAGTCCAATGTCGCGTGTTCGAGTCACGTCACCCGCTTTAACATTTCATATAAACTCGTATTATTTTAAACCATGGTTTTTTAAGTATGAGCGCTAAATTTAGAGTTTCCTATACTAACTTAAAAAAGAGTGTACTTACGCTTCTCTACCCACAAAGCGACTAGTATTTAAAAAATGTGGGCAAATATTGATGACGTAATAATTTAAGCCGTGGTCAATAGGTGGTGGGAAAGCGTAGATCATGCCATCTTGAATATAAATAGGAAAGTAAAAAGTCACAAGTAATTGTTCAGTTGAGGGAGTATAAACGCGAATACGAGTAAGATCCTAAACCTTTTTACTTTTCGCCATAGCTATCAGAGTTATATACAAACACGGGGTTGTTAATTTCCGCTGACGTTGTACATATCTAGATCATAGTGTTATTAGTCTGATCTAAGGAGTCTCTGTAAACAGTGATTAACCCTGGTGTATGATGTACTGTGTAGCTAATGAAATCAGAAATAAATTCATCAGTTATAGTTATGGTGGGATTTATTAAGTAAAACACATTAACTACTTATTGTACTTTTTATGCTAGTGTGGTCGTAAATTATACAGATAAAAGGTATTGTTATTATTCTAAATTATGTAATAATATTATATTATAATCTACCTAAATATTTATTGGCACGGTTAAAACTTTTGGGGTTTTACTAGTAACAATAAATATTTAGGTAGAAGTTTGCTAAAGTAAGTTTTATTCTTCATCAAAACCAAATGCTTTATTGAAAACGTCTTGTACTTTAGATCCTGAATCGATTGACTCTAATGGATCTTTTCTTAGTCGGTGACGTAAACACAGTGTGATTATTGTATAGATATCACGTGGTGTTACTTCATCACGTCCTTCAAAAGCAACTAGAGCTTTTGCGGCTCGGTTAGTTACCATATCACCACGTAAACCATCAACATTAAGTTCTGAACATATCTCAGAAATTTTTAATCTTAAGTCGTAGTCAATTTTAACTCTTATTAATCGCTCACGTGCTTCAACGATTTGACTCATTAACGCCTCTTGCTCATTTTTGTATTCAGCACGGAATTCGTGTGGGTTTTGATCAAATAATGCGCGTTGTTCTACAATTTTAACACGTAAGTCTGGTTCTTTAACTGTACCAATTTGTGCATGCATACCAAATCGGTCTAGAAGTTGTGGTCGTAGTTCTCCTTCTTCTGGGTTTCCAGAACCTACGAGGATAAAACGGGCTGGGTGACAAATTGAAATCCCTTCTCGTTCTACTGTATTCCAACCTGATGCTGCGGAATCGAGAAGTACATCTACTAGGTGATCATCCAGAAGGTTAACCTCGTCTACATAAAGTATTCCACGATTTGCTTTTGCTAGTAATCCTGGTTCAAACGCTTTTACACCTTCAGTAAGTGCTTTTTCAATATCGATAGTACCACATACTCGGTCTTCAGTAGCCCCAAGTGGCAAGTCTACCATCGGGATTTTTATTTTACTTACTGGAATTTCTTTATTTTCTCGAACCATATTTCGTATAGCATCACTCATTAATTCGGTATCGTATGGATCGGAATTAAATTGATCATTCGTAGCCACCTCAATTTGTGGTAGTAAATCTACAAGTGCTCGTACAGTAGTCGATTTTCCAGTACCCCTATCACCCATAATCATAACACCACCAATTTTGGGATCAATTACATTTAAAATTAGAGCTAATTTCATTTCTTCCTGACCTACAATTGATGTGAAGGGAAATACAGGACGTTCGTTCGTTTGTTCAACCATATAAATTTTTTTATTAATTTAGTCTTATACTATTAAATATTTTATCACATTAAAATCTTAGTAATTAAATTATAATTTTATTTAATTTAATTTAATATTTCAAAAGAGTATTGAAAAAAGCTTATTTCTGAATTATAATGGATATAGAATAAAGAAAAGTAAAAAAGTTGATAAAATTTAAACAAAACTTATCTATTTTGTCTTTTAATTGGAGATTTACGCTATGACTATAGCAATTGGAAAGACTGAGGAAAAACGTGGTTTATTTGATGCTGCGGATGACTGGTTAAAAAGAGATCGTTTTGTATTTGTAGGTTGGTCTGGATTACTTTTATTCCCTTGTGCATATTTAGCACTAGGTGGATGGCTTACAGGAATTACATTTGTAACTTCGTGGTACACGCACGGTTTAGCGGTGCGGGTATGTAGTTTGAAAACGGACACCCATTGATGCGGGTAATCGATGAAAACATTCGATATAAAAAGGCGTAACTTACCGTGATGGGGGAACCCTAGTGGAACAATAGCATGTTATGAAAGCGCTTTTGGGTTGGTTGTATACTACCAGAAGAAATCGCAACTCTAATTAAGTAAGGTAAAGATCTGTAATGATTTGACAGAAAATATACTCGAATATCTATAATTCGGCAAAATATATTAGAAGAGAAAAGGGTTGTGCGCTGTACGTGGACGGATAAGCAAATAAAGTATGTATAAGCTTATCTACTTTTTAATGTGTCAAGGGGCTAAGGACACAATAAGTTATTAGAAAGTACACAATAAGGACATTAATAGTCTGGAATCGCCCTACTACCTATAGCTTAAATGATCTATAAAGAGAGATATACTCTTTGTACTACCGTAGAAAACAAACATACAAAGTTGCCTAAGAAAATTCTAAGATGAGATAAACAAATCATCCTCAACAGTAATTATTAGGTTGAGTGGCAGAAGAGCTCACGCATTATAGGATTTAAAATATCCTGTGATAGGGTGAGCAGCTTATTAATTTATTCAAAATATAGGAAACGATCATGGATGTGAAAACAAAAATTTTTATTGAGATTAAATAGTTTAACAACCCGTTAAACCATTAATAGGGGGAGAGCCGTATGCATTGAAAGGTGCACGTACGGTTCGGGAAGGGTTTGTTGGGAACCACTTTCGAGTGGGACTTGGCTTTCTACGTTCATTCGTCATTCCTTGAAGGATGCAACGTCTTAACAGCAGCTGTATCCACACCTCCAAACAGTATGGCTCATTCTCTATTACTTTTATGGGGTCCAGAAGCACAAGGTGAGTTTACACGCTGGCTTCAACTTGGCGGTTTATGGCCATTTGTAGCACTTCATGGTGCTTTTGCTTTAATTGGTTTCATGTTACGTCAATTTGAAATTGCCCGTGCTGTACAGATTCGTCCATACAACGCGATTGCATTTTCTGCACCTATTGCAGTTTTCGTATCTGTATTTTTAATCTACCCTTTAGGGCAATCAGGTTGGTTCTTCGCACCTAGTTTTGGTGTAGCATCAATTTTTCGATTCATTTTATTTTTCCAAGGTTTCCACAACTGGACTCTTAACCCTTTCCACATGATGGGTGTAGCGGGTGTTTTAGGTGCTGCCTTATTATGTGCAATTCACGGTGCAACTGTAGAAAACACACTATTTGAAGATGGTGATGGTTCAAACAGTGCGACTCAGGTTAGTTTTAAATAAATAAAACTTTACCAATTCAAAATTTTCACAGCAAGGATTATATCCGAAGAAAACAATGAATTACTTTGTGTTTGGATATTTGAAAGAAATATATAGACATGTTTGAGAGTCTATCCTAAGGCCACCTGCACAAAATCTAAACTAATATCGCTGGATATTAATTTTGACCGGTTAATTGCAGGAAGCATTGGTATATCAACTTAGACTTGAGAAAGCATATAAAAACATAGGATACTTATGTTAGCATGTGTAACTTAGTAGGCAATATGGTTAGGAATATCTAGGGGAAAAGAAGTTAGATTTGTAACCTAACAGTTCAGATAATTTGCCAATTCTGAATAAGTCTTTCCTCGACTCATTTAAGAATCAGGCTGTGAATCATCAACAATTTTAATAGTATTTTTAATTGGAGCAGAAGGGCATATTTGTATGGTAATAAGTGACAAAAGATATGTCCAGTGTCATAAACTTACAGGGTTGTTTGTCTGTAAGATCTCGAATAAAGCAATAATGGCATCTGGTTTAGAGTGGGGACCTAAGTTGTTCAGGAATCATATCGACATATATAAATTCCACACAAATAACATAGAAAAGGGTGGGAGTATAACTTAACCAATAGCGTTATTCTTCAAGATTACGTCTTAACAACATTGGTGAACGGTCAGTTCCAGATATACTCTGCAGGAAACACGGGATAGGTTAGAAATCTGCTAGATTAGGTGGATTTTCACGATACAAAAGTCTTAAGATAGAGTAAAATCATTGAAGAAATGTTTTACTTTAGAATTATATATTGTACGCATGTTTTACATGTTCCGAAACCGTTCTGACATTATAGTAAATTATACAAGGTAAATATGAGCATTAAAACGTGGTTAGACGTTGATTGGGCACTATGTGAACAACGCGTCTACCGATTACAAAAACGTATCTTTACGGCCAGTCAAGCTGAAAATAAAGGCAAAGTACATTTTCTTCAAAGAAAGATTTTATGTAGCTTGGACGCCAAACTTATAGCAGTACGACGAATTACTCAAATAAACAAGGGACGTAAGATTCCAGGCATTGATAAAAAGAGAATTAAAAACAATAAAGAAAAACTACTATTGGCACGAAATCTTAGGATAAAAGGTAAAGCTTCGACGATTCGTGCGGTGTGTATAAACAAAGCAGGTAAAGATGAGAAGCGCTCACTTGGTATCCCAATAATTGAAGATAGAGTACTGCAAATGCTAGTTAAATTAGCACTTGAGCCAGAATGGGAAGCCAAATTCGAGCCAAATTCTTATGGTTTTAGGCCAGGAAGAAACTCTCATGATGCTATTAGGGCAGTTTTTAATCAGTCTCGACATAAAAGTCAATTTGTTCTTGACGCAGATATCCGTAAATGCTTTGAAACAATATCACACCAGAAATTGCTTAAGAAATTAAAGACGTTCCCTCTAATAGAAAATCAGATGAAGGCCTGGCTCACTGCGGGAATCATGGAAAAGTATTCACTCTTAGGTAGTGATAAATCAATTCCCAATCCCCAAGGGACGCCACAAGGTTCAGTCATTTCACCATTGTTGGCAAATATAGCTTTACATGGAATGGAAGACCTAACGAAAGAATATTATAGCAAAAACTTTTACAAGGGTCCATCAAAAACGACATTAAAAGATAGAAAATCACAAATAGGTCTAATAAGATATGCTGACGACTTTGTTGTATTACACAAAGATGAACAAGTTGTCCACGCCATAAAAGCATTACTGTCAACGTGGCTATATAAACATATGGGCTTAGAACTCTCAAGTGCAAAAACAAGTATAAAATCCACGGATAACGGATACGAATTTTTAGGGTTCCATATTACGTCACTCAACGTCAAAGAGAAAAATAAACCTAAATGTCAGATTAGTGTCTCTAAAACAAGTAAGAAAAAGTTCTTGGATAAAACTCGAAGAATTATGCAAAATAATCGTGCAATAGCAGCGGGACATCTTATAATACTCTTAAGTCCCATAATCATAGGTTGGTCTAACTACTTTAAGTATGCAGAGTGTAGTACAAGTTTTGGACAGGTAAAATACGGTTTATTCGGACAAGTCCGTGCTTGGGTATTTCGTAGAAAATCCCTCGGTCTCAGATCAAGAACAAAGCTCAAAGAAAAGTACTTTCCCCCGAATACTACTGTTAAGTTTAACGGAAAAGTTCATACGGGAAATTGGATTTTTACAGGAACCGTTCTGGGAAGAAGAGGTAACTTAAAACAAGTTTTTCTTCCATATCCGAGTTGGGTCTTAGCGAAGCGTTGGGTAAAAGTCAAACAAAAATCGTCTCCTTTTGACGGTCAAGATATATACTGGTCACACCGAAACATTCAATATTGTAACTGGAACAAACGAACTATTAGGCTAGTAAAACTGCAAAATTATAACTGTCCAATCTGTCAAAGAATATTCATGGAAAATGATATTCTTGAGATAGACCACATTATACCTATTGCCCTAGGGGGTACAGATAACATAAGAAACCTTCAAGTGGTACACGATTTCTGTCATGTCAAAAAGTCTACTACTGACAAGAAATTTATAGTAGAAATCAGGAGTCCCTCATTAAAAATATAGTAATGGTCCTACCAAGAAGTAGATAAAGTCGAGAGCTGGATGAAGCGAAAGTTTCACGTCCAGATCGGAAGACGAGCATATAAGGTAACTTAATGCTTAGTTTAACCATTCCGTGCGTTCAACCCAACTCAAGCAGAAGAAGTGCGGTTATTTATTATATATTAGGTTTGGTATTATTAATACTTTGATATTAGACTCAGAAATCCTACTAGCCTACCTTTACACAGATTAAGCTTTTTTTAATTTATTGTATTCGAAAGAGTTTAAGGAGTATAGCTTGCTAGATGTTATTCAAATTATTTTGGTAACCTAAGGAGAATAAATAGATGAAGGGTGTATTCCCTAAACTTTAGTTATTGTTGGGATAGCTAGCCCAGAGAATTCTCAGATAAAATGTGAGTTTTTGGTGTTACAGGACAAGTATTTTCTTCATACTTAGTTATCTAGTTCAGCGTAACACCACAAATAAAGTTTAAACTTTATTCAATAACAAACAAAGCTCATTTATTACCAATATATAAAATTAATGTATTCGCTAAACAAAATTTTTATTAAACATTTGTGCGAGAAGAGCCCTAAATTACGGGTAGGCTGTGAATAATTTACTATATATAACACAATTATTTCTTAATAGTTGAAAATAAGAAAACTCTTCACTACAGTAAAAATATAAAATAATGTTTTTCGTATAGTATTTTATACTTGGAATTCTTAGTTTTCTTAATTGTTTATTGGAAGAATTATATGAGAAAATATACTTTACGATTTCAATCGCAAGAGGATATTTTAGTTGCTTGGCAGAACTTTGAGATATTATCGCTAGGAACTTGGGTTATTAATTGGTCTGATATTAGCTGGAAAAGTTGTAATGATATAGTTATTCAAATTCGTCGACGAATTTATATTAAAACTGTGGAATTAAACAATTTTACGGACTCGGCAAATCTACCTAAGTTTTTAATATTACAACTTCAATTACGTTCCTTACAGCGAAAGTTACTTTTTTGTCAATCCAATCTATTGGTAAGTGTTAGACATGTTACTCAGCCTTTATCCTGTGAGACTATTACGAACATAAATTTTTATAAATCTATTACTCTGGATTGCACTGAAAGTCTGCGTTTATTAATGTTTATAAAGAGTTGTCTTAATGTTCTTGAGTGGCAGCGTTACCATTTCTTACTTAATCAGTCATCAAGAATTAATAATTCGAACTTAAGAATTCAAGTTACTGTCGACCATATCTTTCAATATATAGTTAAAAATGCTCTTGAGCCTGAACATACTAACATCGAGCTTTATATGTTGGACAAGTATTCTTTTAGAAGTTCTTATAAAACAATTAAGAGTGTTGTTCAATCTTGCGTTACTCTTCAACAGCCTTGGGTTTTATCGGTAAATATTAAGGAGTTTTTTGAGATTATTTCTTTTGATTATATTAACTCTAAGATCTTTAAATTTCCATTTTTTAGTCTTGTAAACTATTGGTTAAGTTGTTCTTTTTTAGACGACGGTCCCCTTTGTTTTTTACTTTTAGACATACTTTTAAGTGGACTTGGACCAGAAATAAAATCACAATTATTTTATTTCTCTTATCGGCATAACAGTTCTTTAGTGAATTATTTAAAGGATTACATCCCTTCTTATACCTATGTTCGCTATTTAGACAGTGTTATTCTACTGTGTGAAACTGAGTTAAAGATAAAAATATGTCGACAGATTTTACGTGATATTTTAAATTCTCGAGGGTTAAAATTGTTAGTGACTAAAAAAATTCAGTTTTCTCACTTAAGTTTTGGATTCGATTATTTAGGGGTGACTGTCCGTATTTATTGTCATTATAATATAAAGTCTTTTCGCTATCAGTTATTAATAAAGCCATCTAGCTCTAGTATAACTAAAGTAAAGTATAAAATTAGATCGTTATTTATTCAATATCGTAGTTATCATGTATCTACCTTATTAAAAAAAATGAACCCTTTAATAAAAGAGTGGGGCTTGTATTACAGTAAGTTTTATTCTCAAGAAACTTTCTCTAATTTGGATTTTTATTTATATGTTCTCCAATCTAGATATGGTGGTAGAAACCATCCTAAGAAGAGTCGTACTTGGATTATTAATAAATATTTTGGTTGTTTTAACTTAAATAGAACTGATAAATGGGTTTTTGGAATTTATTCTCATGGGAAAGTTTCTTATATGGAAAAGTTTATTTGGATACCCGGTATTCAAGAAGAAATAGGTTTTTTTGCCTGTAGTTCATTGGAAAATAAATTTTGTATAATATAAATTTGACTCACCTGGAGAGCCTAGTGCTATGTAAGTAGCTCGCTAGGTTCGGGAAGCGGTTTTTATTTTGTAAAATCCGACTTTCATACTTACTCAATGGTAACTGCAAACCGTTTTTGGTCACAGATTTTTGGTGTTGCTTTTTCTAACAAGCGTTGGTTACACTTCTTTATGTTATTTGTACCTGTTACAGGTTTATGGATGAGCGGTGCGGGTATGTAGTTCGAAAATGGATACTCAGTGATGCGGGTAATCGATGATAACATTCGATATAAAGGGGCGTAACTTACCGTGATGGGGGAACCCTAGTGGAACAATAGCATGTTATGAAAGCGGCTTTGGATTGGTTGTATATTATCATACGAAATCGAAACCCTAATTAAGTAAGGTAAAGATCTGCAATGATTTGACGGAAAACATACTCGAGCATATAATTTGGTAAAGTATATTAGAAGAGAAAAAGGTTGTGCGCTGTACAGAGGCGGATAAGCAAATAAAGTATACACAAGCTTAATTACTTTTTTAATGTGTCAAGGCGCTCAGGACACAATAGTTATCATAAAGTACACAATAAGGACATTAATAGTCTGGAATCGCCCTACTACCTATAGCTTAAATAATCTATAAAGAGAGATATACTCTTTGTACTACCGTAGAAAACAAACATACAAAGTTGCCTAAGAAAATTCTAAGATGAGATAAACAAATCATCCTCAACAGTAATTATTAGGTTGAGTGGCAGAAGAGCTCACGCATTATAGGATTTAAAATATCCTGTGAGAGGGTGAGTAGCTTATTAATTTATTCAAAATATAAGAAACGTTCATGGATGTGAACAAACAAAAATTCTTAATAAGATTAAATAGTTTAACAAATGCGTGATGGTAAAAAATATTCAAATCCAGACATCGCATCTCGTTAAATCATTGATAAGGGGAGAGCCGTATGCATTTAAAAGTGCACGTATGGTTCGGGAAGGGCTTGTTGGGAACCACTTTCCAGTGGGACTTGGCTTTCTACGTTCATCTATTGGTGTTGTAGGATTAGCAGTGCGGGTATGTAGTTTGAAAACGGACACTCATTGATGCGGGTAATCGATGATAACATTCGATATAAAGGGGCGTAACTTACCGTGATGGGGGAACCCTAGTGGAACAATAGCATGTTATGAAAGCGCTTTTGGGTCGGTTGTATACTACCAGAAGAAATCGCAACTCTAATTAAGTAAGGTAAAGATCTGTAATGATTTGACAGAAAATATACTCGAATATCTATAATTCGGCAAAATATATTAGAAGAGAAAAGGGTTGTGCGCTGTGCTTCGGCGGATAAGCAAATAAAGTATGCACAAGCTTACCTACTTTTTAATGTGTCAAGGCGCTTAGGACACAATAGTTATTAGAAAGTACATAATAAGGACATTAATAGTCTGAAATCGCCCTACTACCTATAGCTTAAATAATCTATAAAGAGAGATATACTCTTTGTACTACCGTAGAAAACAAACATACAAAGTTGCCTAAGAAAATTCTAAGATGAGATAAACAAATCATCCTCAACAGTAATTATTAGGTTGAGTGGCAGAAGAGCTCACGCATTATAGGATTTAAAATATCCTGTGAGAGGGTGAGCAGCTTATTAATTTATTCAAAATATAGGAAAACGATCATGGATGTGAAAACAAAAATTCTTATTGAGATTAAATAGTTTAACAATGAGTTAAACCATTAATAGGGGGAGAGCCGTATGCATTGAAAGGTGCACGTATGGTTCGGGAAGGGTTTGTTGGTAACCACTTTCGAGTGTGACTTGGCTTTCTACGTTCATTTAAACCTACGTGCATACGATTTCGTTTCACAGGAAATCCGCGCAGCGGAAGATCCTGAGTTTGAAACTTTTTATACTAAGAATATTCTTCTAAATGAAGGTATTCGTGCTTGGATGGCTGCACAAGATCAGCCTCATGAACAACTTGTATTCCCTGAGGAGGTTCTTCCACGTGGAAACGCTCTTTAATGGAACTTTAACTGTTGGTGGTCGTGATCAAGAATCAACAGGATTTGCTTGGTGGTCTGGAAATGCCCGCCTTATCAACCTTTCTGGAAAACTGTTAGGAGGTGCGATTCGTTCTTCTTTATTGGTAAGTGTAATAAAACATTAAGTGCGGTTATGTAGTTCGAAAACGGACACCCATTGATGTAGGTAATCGATTATAACATTCGATATAAAGTAGACTTTAATTTAAAATAAAAAAGTAAACTAAGGTTAGGTTTGTCATTACGGATACTTTTTATATCTGTTGTCAAATCTTTTTAAAATAATTTGGGTAAATTCCCTACCTAAGCATTTTCAATGTGCTTCTTATTACTATTAAAATTATCTTACTTAATAATTAAATATTTTTTATAAATAGGAATTTATTTTTATGAAAATACTCCACAAAATACCTCAACTTTACATAAAACTTTATTTAATTTATTTGTTGTTTTAGCCAAAAATAATTTTTAGTATTATTTTTGTAAGCTTTTGAGGCATAACAAAGTTGGATTGGGTAAAATAAAAGAATTACAGTATGCTTTTAAAAAGAACAAACAATTTAATTTAATTTCTTGTAATTCACTACGGTTAGATACTAAGTATAATTACAAGTTTAATGACTTATTTAGAAAAGCTAGGATTGATCTAGAGTATTTGTATAAATTAGATAAACGCTAAAAATATGGTTAAATACAATAAAAAATCACTCGACCTATGGAAGTATTTGTCATGGGAAACTTGCTCGTATAATCTTTATCGACTTCAGAATCGTATGTTTAAGTCGTTAGTTTTAGGCGATATTCGTACAGTATTACAAGTCCAAAAACTTATTATGAGATCCAATTCTGCGCGGTTTTTAGCTATTCGAGAGGTTACACAAGTTAATGTGGATAAAAAAATATCAGGTATTGACGGTAAAATCTCTTTAACTTTTACCGAGAGATTTGAGTTAAATGAGTATTTACGTCTTAACGCGAACAATTGGAAGCCCCAAGTTTTAAAAATGATACCTAATTTGAGAAAAGATGGAACAACGAAATTTTTAAAAGTCGCGACTATTGCTGACCGTACTTGGCAATGTTTAATTATTTTTATGTTAGAGCCGTTGTATCAAGCTCAGGTTCGACCTTATATTTGTGGAGTTAGCAGCCCTTATTCTTACTTTGAACTGCAGAAATTTTTATTTATTAATTTAAATGTAAAAGCGCACGGGATTCAAAAAAGGGTTCTAGAGGTAAATTTAACAGGTTGTTTTCATTCTATTAATTTAGGATTATTAATGCATAAAGCAATTGCTCCAAGAGGAGTTAAATTAGGGCTTTACCGTACTTTGCAAATAGGTTTTACTCCAGAGTTCTCAAAAGATATTTTTTTATCCAGGTTAGGGTTAAATTCATTGTTGTCTGATATAGCTTTAAATGGGATTGAAAGCATTCATCCTTGTATACGCTATGCTGACACCGTAATATTTATATTAAAGCCTTTGGATAGTGGAAAGGTTATTGTAGAAAAATTAAATTCTTTTCTAATTAATATAGGTTTAGATATATCTTGTAAGAAAGTCAAATTTTTATCTAGTCTGATGGGTTTTAATTTCCTCGGTTGGCATTTTAGAGTCTTTAGTAATGGTAACTTTCGTTGTACTCCTTCCGTTGAAAATTACAAGACCTTTAAGAGAAAAATTAAGCATATTGTGAATAATTCTAACTATGGCTCATTTATCAAAGCTACAAAATTGTCTCCTATTGTAAAAAACTGGAGATTTTATCATAAATTTTGTAATATGGAGGGTTCGAGAAATTCATTATTTTATATGCAAAGAAGAGCCTTTAAAGTATTTAATAAAGAGGCTAAACAAGATCGATATTCAAGTAAGAAATTACTTGATAAAGCTTTTCCTACACTTCGTAAGTTTGATGAAGAAATCTTTAAAACTATTTTAGAAAGTAGTTCTTATCACGGGCACTTAAAGCTTAAAATTAATTCCACGGATGGTCATTTTAGTCAAGGGAGAGATAAGTTTTTATTGAGAGTACAGAACCATAGATGTATACACTGTGGGGTTATGTAAGAATTTGGTTTACTTTTGCAAATTACTATCTTTATTTAAGTGTTCCTCATTTTTAAGCTGGATGGTCATTAATTCCCATGTCCAGATTATATAGAAGGTCATAATTATATGATCGATCTAACTAAAAACTAAGGTAATAATTCCTTTTAGTTAGCTAAAACTTAAAATTTCGACTTTAGAACGTAATCTTTTATTGTTCTTTAGCAAAAGTCTAGATCAGTTATTTATAGTAATTGTTTAAGCTTTCAAAATTAGAACTATTTATTGAAAACAATTTCTCCTAGTTGTCCTATTAGCAGTGAATTTAATAAAAGTAGAGAAAGTAGTGCATTTTACTTAAGAATAAAAAGTTTTTCTTAGAACGATATTAAAGCTTTGTTCTTTTACTTTAAAGTGTTTTGCAATTCTTTGAAGTCATGGAATTTAGCGTGCGATAAAATAAATACGTAGAGGTTGATTTCTCTAAATGTTATTTTTAGTACATAAACCGATTTAATCAGTTTATGGTTGGGAGCCGGATGAGGTGAAATTCTCACGTCCGATTCTGTAGACGGGATAAGTTGTGCGAAAAACCTTATCCTAGTTTAAGCGCATGTAGCTCACGCAGGACTTATCGTTTTCTGGGCTGGTGCAATGAACTTATTTGAAGTGGCTCACTTCGTACCGGAAAAGCCGATGTACGAGCAAGGTCTTATTTTATTAGTGCGGGTATGTAGTTCGAAAATGGATACTCAGTGATGCGGGTAATCGATGATAACATTCGATATAAAGGGGCGTAACTTACCGTGATGGGGGAACCCTAGTGGAACAATAGCATGTTATGAAAGCGGCTTTGGATTGGTTGTATATTATCATACGAAATCGAAACCCTAATTAAGTAAGGTAAAGATCTGCAATGATTTGACGGAAAACATACTCGAGCATATAATTTGGTAAAGTATATTAGAAGAGAAAAAGGTTGTGCGCTGTACAGAGGCGGATAAGCAAATAAAGTATACACAAGCTTAATTACTTTTTTAATGTGTCAAGGCGCTCAGGACACAATAGTTATCATAAAGTACACAATAAGGACATTAATAGTCTGGAATCGCCCTACTACCTATAGCTTAAATAATCTATAAAGAGAGATATACTCTTTGTACTACCGTAGAAAACAAACATACAAAGTTGCCTAAGAAAATTCTAAGATGAGATAAACAAATCATCCTCAACAGTAATTATTAGGTTGAGTGGCAGAAGAGCTCACGCATTATAGGATTTAAAATATCCTGTGAGAGGGTGAGTAGCTTATTAATTTATTCAAAATATAAGAAACGTTCATGGATGTGAACAAACAAAAATTCTTAATAAGATTAAATAGTTTAACAAATGCGTGATGGTAAAAAATATTCAAATCCAGACATCGCATCTCGTTAAATCATTGATAAGGGGAGAGCCGTATGCATTTAAAAGTGCACGTATGGTTCGGGAAGGGCTTGTTGGGAACCACTTTCCAGTCTGGGCTTTCTACGTTCATCTATAGTTCGTAAGTGGAGTACTTCACCTAATTTCTTCTGCCGTTTTAGGTTTTGGTGGTGTTTACCATTCAATAGTTGGTCCTGAAACTTTAGAAGAGTCTTTCCCTTTCTTCGGATATGTTTGGAAAGATAAAAACAAAATGACTACTATTTTAGGTATCCATTTATGTCTTTTAGGATTCGGTGCTTATCTATTAGTTTGGAAAGCTATGTACCTGGGTGGTATTTATGATACCTGGGCTCCTGGTGGTGGTGATGTTCGTGTAATTACGAACCCTACTTTAAGTCCTTTTGTTATTTTTGGATACATCTTAAAATCTCCTTTTGGTGGTGATGGTTGGATTCCAAGTGTAGATAACATGGAAGATGTTATCGGTGGTCACATCTGGATTGGTACACTTGAAATTCTAGGTGGAATTTGGCATATTTTAACAAAGCCTTTCGCTTGGGCTAGACGTGCTTTTGTTTGGTCTGGAGAAGCTTACCTTTCTTATAGTTTAGCTGCTGTATCCCTGATGGGATTAATCGCAGTTCCTATGGTTTGGTTTAACACTACTGTTTATCCAAGTGAATTCTTCGGTCCGACTGGCCCTGAAGCTTCACAATCTCAGGCATTTACTTTCTTAGTACGTGACCAACGTTTAGGTGGTGCGGGTATGTAGTTTGAAAACGGACACCCATTGATGCGGGTAATCTATGATAAAATTCGATATAAAGGGGCGTAACTTACCGTGATGGGGGAACCCTATTGGAACAATAGCATGTTATGAAAGCGCTTTTGGGTCGGTTGTATACTACCAGAAGAAATCGCAACTCTAATTAAGTAAGGTAAAGATCTGTAATGATTTGACAGAAAATATACTCGAATATCTATAATTCGGCAAAATATATTAGAAGAGAAAAGGGTTGTGCGCTGTGGTTAGGCGGATAAGCAAATAAAGTATACACAGGCTTACCTACTTTTTTTAATGTGTCAAGGCGCCTAGGACACAATAGTTATCAGAAAGTACACAATAAGGACATTAATAGTCTAGAATCACCCTACTACCTATAGCTTAAATAATCTATAAAGAGAGATATACTCTTTGTACTACCGTAGAAAACAAACATACAAAGTTGTCTAAGAAAATTCTAAGATGAGATAAACAAATCATCCTTAACAGTAATTATTAGGTTGAGTGGCAGAAGAGCTCACGCATTATAGGATTTAAAATATTCTGTGAGAGGGTGAGCAGCTTATTAATTTATTCAAAACAGAGGAAAACCATGGTAGTGAGTGAAAAATTCTTGTTGAGATTAAATAGTTTAACAAAAAATATTGCAGCCCGTTAAACCAATAATAAGGGGAGAGCCGTATGCATTGAAAGGTGCACGTATGGTTCGGGAAGGGTCTGTTGGGAACCACTTTCGAGTGAGACTTGGCTTTCTACGTTCATCAAACGTTGCATCTGCTCAAGGTCCTACTGGTTTAGGTAAATACTTAATGCGTTCTCCTACTGGTGAAATTATTTTCGGAGGAGAAACTATGCGTTTTTGGTTGCGGGTAAGTTAGAGATTTGAACTTATAGTACAGTGTGGACTATCTTCATTAGAAAAACGTGAAGAAAAGTATTGGACTAACTTGTAAGCTGAGAAGCGTACGGGGAACATAGCATGTCTAAAAAGCAGAAAAGTCGACTAAAGGTTATAAACGAATAAACCCTTTAAAAAGGTTTTATAACGGAAGGAGCCGGCCGGACTGCGAACTAACAATGACAAGGTGAAGGCTGATTGCTTGAAGACTAGTGTAGCACTTTCCGCATAAAGTGTAGGGTTCCTAATCCTTACACACCTACGAAAACTCCGTGCCAATACATCCCAAAAGTAAAGGTATATTTCTCAGGGTTTTGCAACTTTAAAGTAATTTAATACACGTACGGAACACCTAAATCATTCACACAACCCACTTCGACTGAGAAGTGAAATGTGCACAAATATGCACGGTAAAATTCAAATCATGGGAGTCCTAACGGAATCCCCGAAATCGAAACTACATCTTAATTAAAAACTAAGAGCAGAATTAACTAAAATTCTGTAGCTGCCTAACTCCGCAAGGACAACGGCAGGAGAGAAGGACCTAAGCAGTTGGATGCTTAGTGGACTTTTAGCAAGGTATCCTCAAAGCGACATTTTACATATGGAGTTATATAAATGAAAATTCACACGCTGATAGGACAAATTCACATAAATAATATTAGACGTCCAGAAATGACTAATTTTGACCTATATAGGTTAGTCAAGAACAAATATTTCCTAATTTTTGGTTACGAAACCATCAAATCCAATAAAGGGACCATGAGAATAGCTCCTCCGGATTCTCTACCTATTGATGGAATGGAATAAAACTTTCAGATTTTGCATTCCCCGAACTAGCTAATCTCTAATTAATTATAATTTGAATTTGAACGTATGGCGTCTTATTATTAAGGCAAAATTTAATGTGGAGAGCCGTGTGCGTTGAAAGGTGCAAGCACGGTTCGGGAGGGGGAGACTTGATACCCTCGCGGTATAGGTTTCCTACGCTCATGATTTCCGTGGTCCATGGCTTGAGCCATTGCGTGGCCCAAACGGTCTTGATTTAAACAAGCTAAGAAATGATATTCAACCATGGCAAGAGCGTCGTGCGGCTGAATACATGACTCATGCGTGCGGGTATGTAGTTCGAAAAAGGACACCCAGTGATGCGGGTAATCGATGATAACATTCGATATAAAGGGGCGTAACTTACCATGATGGGAGAACCCTAGTGGAACAATAGCATGTTATGAAAGCGCTTTTGGGTCGGTTGTATACTACCAGAAGAAATCGCAACTCTAATTAAGTAAGGTAAAGATCTGTAATGATTTGACAGAAAATATACTCGAATATCTATAATTCGGCAAAATATATTAGAAGAGAAAAGGGTTGTGCGCTGTACGATGGCGGATAAGCAAATAAAGTATGAACAGGCTTACCTACTTTCTAATGTGTCAAGGGCAGGGGGACACAATAGTTATCAAGAAAGTACACAATAAGGACATTAATAGTCTAGAATCGCCCTACTATCTATAGCTTAAATAATCTATAAAGAGAGATATACTCTTTGTACTACCGTAGAAAACAAACATACAAAGTTGCCTAAGAAAATTCTAAGATGAGATAAACAAATCATCCTCAACAGTAATTATTAGGTTGAGTGGCAGAAGAGCTCACGCATTATAGGATTTAAAATATCTTGTGAAAGGGTGAGCAGCTTATTAATTTATTCAAAACAGAGGAAAACCATGGTAGTGAGTGAAAAATTCTTATTGAGATTAAATAGTTAAACAAAAAATATTGCAGCCCGTTAAACCAATAATAGGGGGAGAGCCGTATGCATCGAAAGGTGCACGTATGGTTCGGGAAGGGTTTGTTGGAAATCACTTTCGAGTGGGATTTGACTCTCTACGTTCATTCCTTTAGGTTCTCTGAATTCTGTAGGGGGTGTAGCCACTGAAATTAACGCTGTTAACTATGTTAACCCGCGTAGTTGGTTATCAACTTCTCACTTCGTACTTGGATTTTTCTTCTTTATTGGTCACTTATGGCATGCTGGTCGTGCTCGTGCTGCAGCAGCAGGATTCGAAAAAGGTCTCGATCGTAATTTTGAAGCCGCTCTTTTCATGCGTCCTTTAGACTAACGTTTTATAATTTTGTGAGTGTATATTTTAATTTATATTCACAAAATTATATATTTTTAAAAATATTTAGTTCTTATTTAAATACACTGGTAGGGTGTATATGTAGCCTTCGTGGTGGAATGGTAGACACTCATGACTTAAAATCATGTGCGGTTAACGCGTGCCGGTTCAAGTCCGGCCGGAGGTACTTTTAAAACAATAGAATACAACTACCAATAATTTAAATATTATTCATGTCTTCTGACGATTAAATTTCTTTGGTTAAATTAGAAACTTTCTGTTAATTTCCAGGGGTTTAGTGATATGATAATTACAGCAATTTAATTTAAAATTGCAAGCCAGTAAGATAATAACTTTGCCATTGGTTATTTTGTTAATAAGGTTCAAGACGTTATTTTTGTATTCAGTCGCTTCCCTTTAAAAACTCTGAAACAGGCCAATGTTTTAACTGAAAATTTAGATATAAGAATAATAAAAATATCTGAAATTAACATGAGTAAAACCAAATCGTTCGTAATATAATCGCATACGTAACTAAATCCAATGTGAAAAAATGTCAAAAATCCGAATTATAGTTAATTTTATTTTACAGTAAAAATAAAATGTCCAGTATACTTAATTCAGAATGATTGGCAAGATAAAAACTAAGATTCTATGGTCTGCTTTAAAACAATTAGAAAAGTATACTCATAACATATGATAAATATAGAAGGAGATTTAAAATGAGTCGAGTAAAACGTGGATCAGTCGCACGAAAGCACCGTAAAAAAGTACTAAAATTTAATAAAGGATTTGTTGGGGCTCATTCTACACTGTATAGACCAGCAAATCAGCAAAGTATGAAAGCTTTTCGCTATTCTTATATTGACCGTCGTAAACGTAAACGTGATTTCCGTAAGTTATGGATCCGTAGAATTAACGCCGCGTCAAGAATCTATGGATTTAGCTACAATGAATTTATTAACAAATTAAAAAAGTCTAAAGTAGTTTTAAATAGAAAAGTTTTATCACAAATTGCTATTTTAGATGTGAAATCCTTTAAATACCTTGTAGATGCAGTCGCTTAACTATTTAACTTACGACCAACAAATTTAACAATTTATCAACCTTATGCCTACTATTCAACAACTTATACGTTTTCAAAGAAAAAAACTTCAGAAGAAAACAAAATCTCCTGCCTTAAAGCTTTGTCCGCAACGACGTGGTGTATGTACACGTGTTTATACAACAACACCTAAAAAACCTAATTCTGCACTTCGAAAAGTAGCTAGGGTACGATTATCCTCAGGTTTTGAAGTAACAGCTTATATTCCGGGTATTGGACACAACTTGCAAGAACACTCCGTAGTGTTAATACGTGGGGGTCGTGTTAAAGATTTACCTGGAGTTCGTTATCATGTTGTCCGTGGATCATTAGATGCTGCAGGAGTAAAAAACAGAACTCAAGGGCGATCTAAGTATGGAGTTAAACGGTGCGGGTATGTAGTTTGAAAACGGACACTCATTGATGCGGGTAATCGATGATAACATTCGATATAAAGGGGCGTAACTTACCGTGATGGGGGAACTCTAGTGGAACAATAGCATGTTATGAAAGCGCTTTTGGGTCGGTTGTATACTACCCGAAGAAATTGCAACTCTAATTAAGTAAGGTAAAGATCTGTAATGATTTGACGGAAAATATACTAGAATATATACAATTCGGTAAAGTATGTTAGAAGAGAAAAGGGTTGTGCGCTGTGGTTAGGCGGATAAGCAAATAAAGTATACACAGGCTTACCCACTTTCGTAATGTGCCAAGGCGTTTAGGACACAATAGTTTTCAGAAAGTACACAATAAGGACATTAATAGTCTGGAATCACCCTACTACCTATAGCTTAAATAATCTATAAAGAGAGATATACTCTTTATATTACCGTAGAAAACAAACATACAAAGCTGCCTAAGAAAATTCTAAGATGAGATAAACAAATCATCCTCAACAGTAATTATTAGGTTGAGTGGCAGAAGAGCTCATGCATTATAGGATTTAAAATATCCTGTGAGAGGGTGAGCAGCTTATTAATTTATTCAAAACAGAGGAAAAACCATGGTAATGAGTGAAAAATTCCTATTGAGATTAAATAGTTTAACTTAACAAAAAATATTACAACCCGTTAAACCATTAATAGGGGGAGAGCCGTATGCATTGAAAGGTGCACGTATGGTTTGGGAAGGGTTTGTTGGGAACCACTTTCGAGTGGGACTTGGCTTTCTACGTTCATTCCTAAGAGTTAATTAAAACGAAAAATAATACCCTTACTAAATTGAATTAATTCAAGAATTCTCTTTAAAGTGGATCAAAGAAGAATAAAATACTATTTAATTTTTATAAAATACAAATTTATGTCTCGTAGAAGAATTGCAAAGAAACGTCAAATTAACCCCGATCCTATCTATAATAGTACACTAGTAACTATGCTGATTAATAGACTCTTATTAAAAGGGAAAAAAACGGTAGCACAACAAATTTTTTATCAAGCAATGAAAAAAATCGAAGAATCAACTCAACAAGATCCTTTAGAAGTTTTACGTCAAGCAATTGTAAATGTCACTCCGTTGGTAGAAGTTAAAGCTCGCCGTGTCGGTGGATCTACTTACCAAGTAGTGCGGGTATGCAATTTGAAAACGGACACCCATTAATGTGGGTAATCGATGATAACATTCGATATAAAGGGGCGTAACTTACCGTGATGGGGGAACTCTAGCGGAACAATAGCATGTTATGAAAGCGCTTTTGGGTAGGTTGTACATTACCAGAAGGAATCGCAACTCTAATTAAGTAAGGTAAAGATCTGTAATGATTTGACAGAAAATATACTCGAATATCTATAATTCGGCAAAATATATTAGAAGAGAAGAGGGTTGTGCGCTGTAACGTGGCGGATAAGCAAATAAAGTATGCGTAGGCTTACTACTTTTTAATGTGTCTAGGTACTTGGGACACAATAGTTATCAAAAAGTACACAGTAAAGACATTAATAGTCTAGAATCGCCCTACTACCTATAGCTTAAATAATCTATAAAGAGAGATATACTCTTTGTACTACCGTAGAAAACAAACATACAAAGTTGCCTAATAAAATTCTAAGATGAGATAAACAAATCATCCTCAACAGTAATTATTAGGTTGAGTGGCAGAAGAGCTCACGCATTATAGGATTTAAGATATCCTGTGAGAGGGTGAGCAGCTTATTAATTTATTCAAAATATAGAAAATACCATGGACAAGTGTAAACAAAAATTCCTAGTGAGATTAAATAATTTAACAATGTTTATCATAGCTCGTTAAATCATTAATAAGGGGAGAGCCGTATGCATTGAAAGGTGCACGTATGGTTCGGGAAGGGTTTGTTGGGAACCACTTTCGAGTGGGACTTGGCTTTCTACGTTCATCCACTTGAGGTAAAAGCTGAACGTGGTACCAGTTTAGCGCTTAGATGGCTGATAAAATCAGCTCGAACACGTTCTGGTCGCGAAATGGTATCAAAATTATCAAATGAAATTATAGATGCCTTTAATAATACTGGCGCAGCAGTTCGTAAAAGAGAAGAAACTCATCGAATGGCCGAAGCTAACAAAGCTTATGCACAGTTTAGATTTTAATATTTATTTACTGTAAAATACTTGTTACTATAACTCTATTTTCAAAAATTCACCAAAATGAAAATTTAATTGAAAGGATTCAATAATGGCACGTGAAAAGTTTGAACGTACAAAACCGCATGTAAATATTGGGACGATTGGTCACGTAGACCACGGTAAAGTGCGAATGTTTCAGATACCATTAGACGTTACTAACAGTAAGAAGATAGTCCTACCGTTTGGGACGTAGGTAAAACAAATGACTTTAATCTTAATAGGAAACTTGAAAGAGAATATAGCATGTCAATAATGTTTATATGAGTTAAAGTACCTATTTAACACAGAAAATAAATAAAGTTAAAATTTGTAGAGTTTTGAGAAATCAAAAAAGTTGGCCAAAACTAAAATTGTTTAAACCCTAGATATACTGCGGTTCTTGGTCACCGAGGAGTAAATAATAACTCCAGAAGTATTACTCTTTTTATTTTATCGATAAAGAGAACCAATCATCACTTCCAACTATTTTTACAATAGCAAGTATCGAACAGGGGGCCGAAACTATCTACATACGCTTCGTCATTGCGTGTAAAGCATAAAGTTCGTTAAAGAAATAATTACTAAACGAAAGGAATCCTTAATTAAGGGTAGGAGATATTAATACAACCAATATTAGGATAGTCTATACTAATTCAATTGGTATTAATTGATGCAGATATTAAACATAGAAATGTAAAGTATAAATTAAAAGAAAGATCTCTAGACAGCCGTATGCGCTGAAAGGTGCACGTACGGTTCGGGAACAGGTCGTGCGACCTAGGTTAGTTTTAAATAAATAAAATTTTACCAATTCAAAATTTTTACAGTAAGGATTATATCCGAAGAAAACAATGAATTACTCTGTATTTGGATATTTGAAATAAATATATAGACACGTTTGAGAGTCTATCCTAAGGCCACTTGTATAAAACTTAATTTAATATCGCTGGATATTAATTTTGATCGGTTAATTGCAGGAAGCATTGGTATCTCAACTTAGACTTGAGAAGTATATAAAAACATAGGATACTTATGTTAGCATATAACTTAGTAGGCAACATGGTCAGGAATATCTAGTGGAAAGGACGTTAGATTTGTAACCTAATAGTTCAGAGAATTTACCAATTCTGAGTAAATCTTTCCTCGACTCATTTAAGAATCAGGCTGTAAACCTGAAACAATTTTAATAGTATCTTTAATTGGAGCAGAAAAGCATATTTGTATGGTAATAATGACAAAAGATATGTCCAGTGTCAAAACTTACAGGGTGGTCTATCTGTAAGATCTCGAGTAAAGTAACAATGGCATCTGGTTTATTGTGGGGACCTAAATTGTTCAGGAATCATATCGACAGGTATAAATTCCACACAAATAACAGAGAAAAGGGTGAGAGTATAACTTAACCAATAGCGTTATTCTTCAAGATTACGTCTTAACAACATTGGGGAGCGGTCAGTTTCATATATACTCTGCAGGAAATACGGGATAGGTTAAAAATCTGCTAGATTAGGTGGATTTTCACGATACAAAAGTATTAAGATAGAGTAAAATTATTGAAGAAATGTTTTACATGTTCCGAAACCGTGTTGACATTATAGTAAATCATACGAGGTAAATATGAGCATCAAAACGTGGTTAGACGTTGATAAGGCATTATGTGAACAACGCGTATACCGATTACTAAAACGTATATTTACGGTCAGTTAAGCTGAAAATAAGGGCAGAGTTCATTTTCTTCAAAGAAAGGCTTTAGGTAGCTTGGAAGCCAAACTTATAGCAGTATGACGAATTACTCAAAAAAATATAGTAATGGTCCTACCAAGAAGTAGATAAAGTCAAGAGCTGGATGAAGCGAAAATTTCACGTCCAGATCGGAAGACGAGCATATAAGGTAACTTAATGCTTAGTTTACCACCCTACCCCACATCTAAAAGATTAACTTAAATAATAACAGATATGGTTACCTAGTTTCACACTACTTTAACAGCAGCTATCACAATGACTTTAGCCACTCAAGGTAATTCTAGCGCAAAAGGTTATGCAGATATTGATTCTTCACCTGAGGAGAAAGCTCGTGGTATTACCATAAACACCACTCACGTAGAATATGAGACAGAAGCGCGACACTACGCACATGTAGACTGTCCAGGACACGCAGACTATGTTAAAAATATGATTACTGGTGCTGCACAAATGGATGGAGCTATCTTGGTTGTTTCTGGTGCAGATGGTCCAATGCCACAAACAAAAGAGCATATCTTACTTGCTAAGCAAGTAGGTGTACCGAACATTGTAGTTTTCTTAAATAAGGAAGACCAGGTAGACGACGAAGAACTACTAGAATTAGTAGAATTAGAAGTTCGTGAAACTCTAAGTGCATATGAATTCCCTGGTGACGACATTCCAGTTATTGCTGGATCTGCTTTATTATCAGTCGAGGCCTTAACTGCAAACCCAGAAATTAAAAAAGGCGAAAATAAATGGGTGGATAAAATCTTTAACTTAATGGATAAAGTCGATAGTTATATCCCAACTCCAGAACGTGATACTGACAAAGACTTCTTAATGGCTGTAGAAGATGTTTTCTCTATTACTGGTCGAGGTACTGTGGCGACAGGAAGAGTTGAACGTGGTGTTGTAAACGTTGGTGAAACAGTTGAGTTAGTAGGACTTAAAGATACTAAACAAACAACCGTAACTGGTCTAGAAATGTTCCAAAAAAGTTTAGACTCAGCATTAGCTGGAGACAACTGTGGTATTTTATTACGCGGTATCCAGAAGGCGGATATTGAACGTGGTATGGTTATCGCAAAGCCAGGAACAATTAACCCACACACGAAGTTTGACTCACAAGTTTATATCCTAACAAAAGAAGAAGGTGGACGTCACACTCCATTCTTCGAAGGATATCGACCGCAGTTCTATGTACGAACTACAGATGTAACAGGAAAAATTGAGTCATTCCTTGCTGATGACGGTAGTCGTGTGCAAATGGTTATGCCTGGTGATCGTATTAAAATGGAAGTTGAACTAATTCAACCGATTGCGATTGAAAAAGGGATGCGTTTCGCAATTCGTGAAGGTGGGCGTACCGTTGGTGCTGGAGTTGTTTTAAACATTATTGCATAACTATTTCTTGAAGGGAATTTTCCCTTTAAGAAATATCAATAACTGCAAACCATCCATTCAATCAAGTATTCAATATAATATGATTAATTTTTTAAACCTTTCGCAAGGTGATATTTTCAGAGACGAAAATACATTTCGCGAAAAAATAATTGGATCGCGTAGAATAAGTAACTATTTTTGGGCCACAGTGATTTTTTTAGCCGCATCAGGTTTTTTTATTGTTGGTTTATCTAGCTATCTACAATTCAACTTAGTTTTCTTTCTTGATGCTAAAGAAATTGTTTTTTTCCCACAGGGAATTGTTATGTGTTTCTACGGTGTTGCAGGAATTTTACTGAGTATATATCAATGGTTAGTTATTTTATGGAAAGTTGGCGAAGGATTTAATGAATTTGATAAAAACAAAGGAATAATGCGACTTTTCCGCTGGGGTTTCCCTGGGAAAAATCGTGAGATTGACCTAGTTTATTCCTTAGAAGATGTTGAAGCTATTCGAGTTGAGATAAAAGAAGGAATTAATCCTAGTAGAACTATTTTTATCCGTATTAAAGGTAAACCGAATATACCTCTAACACAAGTTGGCGCACCGCTTCCATTAAGTGAAATTGAGAAGAAGGCATCAGAATTAGCTTCTTTTCTGAAAGTTTCTATCGAAGGTCTAGTCGATAAATAATTACATTAAAACAAACTTCAGGATGAAAAATAAATTTTAATTCTTAGCTCAATATTTATAACCAATAGAATTCTTACAATAATTACGATATGATTGTTGCATGAGAGTTCTATTGGGGCGTAGCCAAGCGGTAAGGCAACGGGTTTTGGCCTCGTCATTCGAAGGTTCGAATCCTTCCGCCTCAGTTTTATATTATCGACACTGAATGGAGAAGTGTCTGAGTGGTCGAAAGAGCTCGATTGCTAATCGAGTGTACGTTTTCGCGTACCAAGGGTTCGAATCCCTTCTTCTCCGATTACGTTATATTCTTTTATATTTATTGTTGCGATAAAAATTCTTCTAATAAGCAGTTAAACATTTTACTTGCTTTTACTTAAATACTCTTAGATATCGGTCTATATGATTGCATAATTTTGTGACTACGATCGCTAAGAGTGTAATCACAGTCACAAATTGCTTAAATCCTAATACTGATATTCATTCGCACTTACAAAAGTTTTATTTCTCCTAAAATTTTTTATGTTTACACCACTACGTAAATATAAAATATAGTTTTAAATTGGCGGGGGATGGATTTGAACCATCGACCTCAGGATTATGAGCCCCGTGAGCTACCAGACTGCTCTACCCCGCTGTAAGATATTAAAATACTGAGCGGATGATGGGATTCGAACCCACGACATCAACCTTGGCAAGGTTGCGCTCTACCGCTGAGCTACATCCGCATTACTAGCCTTCTGTCGGATTCGAACCGACGGCCGTCGCATTACAAATACGATGCTCTAGCCCCTGAGCTAAGAAGGCAAGTGATTATATATTACCGTTTTTAGAAACAAAAATCAAGTACCGTTTAATTTAACTTTTAATCTTATTTGTCGATTCTAATAAAATACATTAAACTATAAATGTTAACTCAGCAAAACTACAAAGTATAGATACCTATGTGCGGGTATGTAGTTAGAAAACAGTAACCCAGTAATTCGGGTAATCGATGATAACATTCGATATAAAGGGGCGTAACTTACTGTGATAGGGAAACCCTAACGGGACAATAGCATGTTATGAAAACGATTTTAGCTGGGTTGTATACCGTCTAAAGGAATCGAAAACCTAATTAAGTAGGGTAAAGATCTATGATGATTTGACGAAAAATATGCCTGAAGATATATAGTTCGAGGTGTCATATTAGAAGAGACAAGGGTTGTGCGCCATACGCCTGCGGATAAGCAAATAAAGTATACACAAGCTTACTTACTTTCTAAATGTATCCAAGATAGGTGGAGACAATAGTTATCAGAAAGTACACAATAAGGACATTAATAGTTTGGAATCGCCCTACTACCTATAGCTTAATAATCTACAAAGAGAGATATACTCTTTGTACTACTGAAGAAAAACAAACATACAAAGCTGCCTAAAGAAATTCTAAGATGGGATAAAAAATCATCCTCGGCATTAATTACGGAACTGAGTGGCAGAAGAGCTCATTCATCAGAGAAAAATCTTTTGAGAGGATGAGTAGTCTATTAATTTAATATAAACTTAAGATAAAATATCATGGACATGAACAAAAAATAGTTCAAGCAGCTATGTTAATCATATTAGCAGCTCTATACGAACCAAGATTTATATCAACCTCATTTGAATTTCGACCTGAAAAAGGTGTTCATAATACCTTGCAAGTAGTAGACCAAAATTTCTCAGGGATACGTCTAATAATATTGATCATCATAAACTCAGAAAATACTAGATAAGAATATCCAAGATGTCCGTTTCATACGATTAATTTGGAAGATGCTTCGAGCAGTATATATGACCACAGATGAAAAGTTATGATAATTAAACCTTTAGTTGGAACTCCACAAGTCTCACTTCAAAATTAGAGAAAAACTACTATATATGTGACATATGATGGTATAAAACTATCTTAATACTGCAACTCGTTAAATCATTAGTAGGGGGAGAGCCGTATGCATCGAAAGTTGCACGTACGGTTCGGGAAGGGTTAGTTGGTACCTATTAAATTAATGGGTATTGGCTTTCTACGTTCATCTTTATGGAGGTTAAACTAATGTTTAACATGAACATTGAAATTTTATTTAGTGTATGGTTTGTTCGCAAATAATAAAACTCTCAGACCTGAACCCAAAAAAAAGAGAATATCATTTTATCGAAGTCTTAATCAAATAAGAGTAAATTCTCAAACTTATTCTAATAAGCATCTACACGTGAAATATTGTAATATTTTGCAAAAAGTACTAACTAAACTAATAAATAATAATAAGTACATAGTAAAAATTTAAAAATGAAATGTAATAGGCAACAAAAACTGAAGTATTAAGAACCCTTTATAACTATAAAATACATTTTACCATCAACATACTAAAAGTGATATTTTAAGAAATAAATTTATTAAGTTGCATAAAAACTCATTCCTATAAATAAAATTTATTTAAGAAAACTTACTTTTTAAAAATACAATTAATTTTACTTAAGAAAAAACGTATTCTTATTAGAGAATTTCTTTTATTAAAAGCTGGATAGATTTTGAAGTCTAAGTCCGGATTATAAAGAGGGTAATTTAAATAGTACCGATCTGAATAACGATTTACTTTTAGCTCGATTACCAGAAGCATACGCTCCATTTGACCCAATTGTAGACGGTGTGATTTGTTTTCAATAAGCAAAATAATTTGCGCTTGAAAAGCTTATATAAAAGCTATAACTAAAAATTAATAAGGTTTTAATCCTTTTCATAACTTGGTAACGGTATAACAGTGCGGGTATGTAGTTTGAAAACGGACACCCATTGATGCGGGTAATCGATGATAACATTCGATATAAAGGGGCGTAACTTACCGTGATGGGGGGAACCCTAGTGGAACAATAGCATGTTATGAAAGCGCTTTTGGGTCGGTTGTATACTACCAGAAGAAATCGCAACTCCAATTAAGTAAGGTAAAGATCTGTAATGATTTGACAGAAAATATATTAGAAGAGAAAAGGGTTGTGCGCTGTACGTTGGTGAATAAGCAAATAAAGTATACACAAGCTTACTTATTTTTTAATGTGTCAAGATGTTAGGGGCACAATAGTTATCAGAAAGTACACAATAAGGACATTAATAGTCTGGAATCGCCTTACTACCTATAGCTTAAATAATCTATAAAGAGAGATATACTCTTTGTACTACCGTAGAAAACAAACATACAAAGTTGCCTAAGAAAATTCTAAGATGAGATAAACAAATCATCCTCAACAGTAATTATTAGGTTGAGTGGCAGAAGAGCTCACGCATTATAGTATTTAAAATATCCTGTGAGAGGGTGAACAGCTTATTAATTTATTCAAAAATATAGGAAATACCATGGATAAGTGTAAACAAAAATTCTTATTGAGATTAAATAGTTTAACAAAAAATATTGTAGCCCGTTAAACCATTAATAGGGGGAGAGCCGTATGCATTGAAAGGTGCACGTATGGTTCGGGAAGGGTTTGTTGGGAACCACTTTCGGGTGGGACTTGGCTCTCTACGTCCATTCATTAACCTAAAGTGGGTTTAAGCAAAAGATGTTAGACATAAACAATAGTAAATGCTGATCAGCTTCGAATATATATACACCGTACTATCAACTTTCGTCTTAGTTGAAAGCCAATAGCGTCTATAAATTAAATGTACGTTTAATAAATAAAGTAAAAGCATTACTTAAAGTTTACTTAGAATAAATTTTTAGAACGAAAAATTTATGTATAATTCTTTTAATTCAGTAAAAGTTTAATCATATAAAAACGATATAGCGAAGATCAAAATATCGTTATGGGCTATAAATATTATTGCCGGAAGCCGAATGAAGTGAAAGTTTCATGTTCGGATTTGAAGACAGGGTAAGACAAACTAAATACTTACCCTAGTTTACGTATTACCAATAATTCCTGTTCTTTTCTTTCTTCTAGCGTTCGTTTGGCAAGCTTCTGTAAGCTTTAGATAAAAAGCCCACAATATAAAATTGAAGCTTAACTCTCGTTTTAAATATCCTTACAATCCATATTTTTTAACTAATCTTTTAACATGAACTTTGAATTAATCGCGCAATTAGGATCATTACTGCTTATCGTAATCGCGGGTCCGCTAGTAGTTGTACTGCTTTCTGCACGACAAGGAAATCTATAAAACTACTAGCTTAATTTCGATTTACCAGATAAGGTAAACTGCTTGCTATTCTAACAATTTTAATCTATCTTTGAGTTTAAAATTTTAATTTTAGCAAAGCAAAAACAAAAAATTATTAATTTACCTATTATAGGAGTGAAAGAGTGTGGCATGTTTAAAATATCAGATTAAATTTGATATTATGAGTTCTTCATTTAATATATGGAAAACTTTCTATACTTATGAGTAAATCGGTTTAAGACTTATACGCCACTCTCATTTTCTAGTTACAGAATAAAAACTATTATTAGTACAATATTCGAATATCCGATATTGTATAAGCCAATAAATAAAGAAAAACCTCCTTGACGAGTAAGAAATAGGAAAAGGTTATCGATAACGAAAATTCTGGTAGTTACATCAAGTTAATATTAAGAGACTTATAAAAGATTCTAAGACAAAATTGTCTAAAAATATAAAAATCTATAATTTTTTCATATAGCTAAGTAATATTTGAATCCGTGATATACAGAGAACCAACCTATATAAATTTATAGAAAGAACTTGTTAACCTAATAGAATTAATTTGAGATTCTATATAGTAACGAATTAAGACAAAAAACGACTCTACCATAACGTAATAGGGTTTACTAAAATCTTAATTGCCATTTGTTAATAAATTACCCATTTTATATTTATAAAAATATTAAAGATAAAGGCAATGAGCCGTATGAAATTCACGTTTCATGTACGGTTCTGAAAGGCAATAAACAGACAAATTAACTAATTTATTGACCCACGATGGGCATCACAAGTAGTCAAGTTTTCATCGCTTTAATTACAGCACTAATTCCAGGGTTTTTTACAATACGCTTAGTAAAAGAGCTGTACAAGTAACCACTAAAAGTGTCTGTACAAGCAAGCAACAAATATTTAAACTATATATATATACAAACTACAAAAGTTTACGTAGTAAAAATTAAACTTTCACAGCAATTAAATAGAATAGAAAATAATATTTTCATCCCTATTATTTAAACTTAGCGCAAATAACAATAAGTGTAGGATAACGGCATCTTTTTAGATTAAATCTAAAAAAAATGCCGTTATCCTACATTAATAAAAAATAAAAAATGGTTATAATTAAGTTAATCTATAATACGCCACGGTCGCCTAAGGGATGGGCACCAACCTTCTAAGTTGTTTTGTGTAGGTTCGAATCCTATCTGTGGCATTAATTAATTATCAAAAACGTAAAACGAGCAGACAGATCGATTTAAAAGATCTATATTTATAATTTGATATTTATGACAAATATTAAGAACTGATTAATTTAAGGCTAGTTAATTTTATTAAATTAAAACAAAACTTTCTAAATTTTCTATATGGAGACAATATATAATTGTCGTCTGACGAAACTTATAATCGATTTCTTAAAGCTATGCTAACACTAAAGATTTTTGTATACACTGTCGTGATTTTCTTTATTTCACTTTTCATTTTTGGATTCCTTTCGAATGATCCAGGTCGTAACCCTAATGCAAAAGATATGTAATATAAGAGAAAGAAATGTCTATTATTACGTAATAGACATTTCTTTTATTAAGTGTAAAGGTTAACTGTAGTAGGGGCTGTAGTTCAACTGGTTAGAGCACCGCCCTGTCAAGGCGGAAGTTGCGGGTTCGAGTCCCGTCAGTCCCGAGTACTAACAACTGGAAGTAAAACAAGAAAACTTTATTTATTAGAGCGTTATAATTTCTATGCAAAAGTTTGTATACTAAATTTGAATTATGAACAAAAAATGGTTGAACCTCTTCTATCGGGCATTGTTTTAGGCCTAATTCCAGTGAGTGCGGGTATGTAGTTCGAAAACGGACACCCAGTTATGCGGGTAACCGATGATAACATTCGATATAAAAAGGCGTAACTTACCGTGATGGGGGAACCCTAGTGGAACAATAGCATGTTATGAAAGCGCTTTTGGGTCGGTTGTATACTACCAGAAGAAATCGTAACTCTAATTAAGTAAGGTAAAGATCTGTAATGATTTGACATAAAATATACTGGAATATATACAATTCGGTAAAGTATGTTAGAAGATAAAAGGGTTGTGCGCTGTGGTTAGGCGGATAAGCAAATAAAGTATACACAGGCTTACCTACTTTTGTAATGTGTCTAGGTTACTGAGACACATTAGTTATCAAAAAGTACACAATAAGGACATTAATAGTCTGGAATCACCCTACTACCTATAGCTTAAATAATTTATAAAGAGAGTTATACTCTTTGTATTACCGTAGAAAACAAACATACAAAGCTGCCTAAGAAAATTCTAAGATGAGATAAACAAATCATCCTCGACAGTAATTATTAGGTTGAGTGGCAGAAGATCTCACGCATTATAGGATTTAACATATCCTGTGAGAGGGTGAGCAGCTTATTAATTTATTCAAAATATAGGAAATACCTTGGACAAGTTTAAACAAAAATTCTTTTTGAGATTAAATAGTTTAACAATGAGTTAAACCATTAATAGGGGGAGAGCCGTATGCATTGAAAGATGCACGTATGGTTCGGGAAGGGTTAGTTGGGAACCACTTTCTAGTGGGACTTAGTTTTCTACGTTGTGCGGGTATGTAGTTTGAAAACGGACACCCATTGATGCGGGTAATCGATGATAACATTCGATATAAAGGGGCGTAACTTACCGTGAAAGGGGCGCAATTTGCCCTGAGGGGGGAACCCTAGTGGAACAATAGCATGTTATGAACGCGTTTTTGTTTGGTTGTATACTACCAGAAGAAATTGTAACTTTAATTAAGTAAGGTAAATATCTGCGATGATTTGACAGAAAATATACTAGAATATATATAATTCGGTAAAGTATGTTAGAAGAGAAAAGGGTTGTGCGCTGTATTTTGGCAGATAAGCAAATAAAGTATTCACAGGCTTACCTACTTTCGTAATGTGTCTATCAGCGTCGGACACAATAGTTACCAGAAAGTACACAATAAGGACATTAATAGTCTGGAATCGCCCTACTACCTATAGCTTAAATAATCTATAAAGAGAGATATACTCTTTGTACTACCGTAGAAAACAAACATACAAGGCTGCCTAAGAAAATTCTAAGATGAGATAAATAAATCATTCTCAACAGTAATTATTAGGTTGAGTGGCAGAAGAGCTCACGCATTATAGGATTTAAAATATCCTGTGAGAGGGTGAGCAGCTTATTAATTTATTCAAAATACAGGAAATACCTTGGACAAGTTTAATCAAAAATTCTTATTGATATTAAATAGTTTAACAATGAGTTAAACCATTGATAAGGGGAGAGCCGTATGCATTGAAAGGTGCACGTATGGTTCGGGAAGGGTTAGTTGGGAAGCACGTTCTAGTGGGACTTGGCTTTCTACGTTCATCATCTATAGCTGGATTATTTGTTACTGCGTACTTACAATATCGTCGTGGTGAGCAATTAACTTTTTAAGCCAGAGGTTAACACTGTAAGTGTTAGCCTTTGATTTTAAATTTATGTTTACAGTATTTAGTTAGGGTTGGTAGCTCAGTTGGTAGAGCATTCGGCTTTTAACCGATCGGTCCTGGGTTCGAATCCCAGCCAACCCAAAGCCTTTATTTTTAAAATAAATTCGAGTATAGTGTATGCGTAGGGCCGGGATAGCTCAGTCGGTAGAGCAGAGGACTGAAAATCCTCGTGTCACCAGTTCAAATCTGGTTCCTGGCAATGTAATAAAAGGTAAGTACTTTGTGCGTTTAATCTGAAGAGAGGAGAATCTCAATGACAATTAGCCCACCGGAACGCGAGATAAAAAAAGTTCAGGTTGTTGTTGATCGTAACCCTGTTGAAACATCATTTGAAAAATGGGCTAAGCCTGGACATTTTTCACGTACGTTATCAAAAGGACCTGCTACAACAACTTGGATCTGGAATCTTCACGCTGATGCACATGACTTTGACAGTCATACAACAGATTTAGAAGATATTTCAAGAAAAGTTTTTAGTGCCCACTTTGGTCAATTAGCTATTATAGAAATTTGGATTAGCGGTATGTTTTTCCATGGTGCTCGCTTCTCTAACTATGAAGCATGGGTGATGGATCCGACACACATTAAGCCAAGTGGTGCGGGTATGTCGTTTGAAAACGGACACCCATTGATGCGGGTAATCGATGATAACATTCGATATAAAGGGGCGTAACTTACCGTGATGGGGTAACCCTAGTGGAACAATAGCATGTTATGAAAGCGCTTTTAGGTCGGTTGTATACTACCAGAAGGAATCGCAACCCTAATTAAGTAAGGTAAAGATCTGCGATGATTTGACATAAAATATACTAGAATATATACAATTCGGTAAAGTATATTAGAAGAGAAAAGGGTTGTGCGCTGTACGATGGCGGGTAAGTAAATAAAGTATACACAAGCTTACGCATTTTCTTAATGTGTCTAGGCACTTGGGACACATTAGTTATCAGAAAGTACACAATAAGGACATTAATAGTCTGGAATCGCCCTACTACCTATAGCTTAAATAATCTATAAAGAGAGGTATACTCTTTGTATTACCGTAGAAAACAAACATACAAAGTTGCCTAAGAAAATTCTAAGATGAGATAAACAAATTATCCTCAACAGTAATTATTAGGTTGAGTGGCAGAAGAGCTCACGCATTATAGGATTTAAAATATCCTGTGAGAGGGTGAGCAGCTTATTAATTTATTCAAAACAGAGGAAATACCATGGACAAGTGTAAACAAAAATTCTTAATGAGATTAAATAGTTTAACAAATGCATGATGGTAAAAAATATTCAAATTAGCAAATCCACACATCGCAGCTCGTTAAATCATTGATAAGGGGATAGCCGTATGCATTGAAAGGTGCACGTATGGTTCGGGAAGGGTTAGTTGGGAACCACTTTCTAGTGGGACTTGGCTTTCTACGTTCATCTCAAGTTGTTTGGCCTGTAGTTGGTCAAGAAATTTTAAATGGTGATGTTGGTGGTGGTTTCCAAGGTATCCAAATTACTTCTGGATTCTTCCAGATTTGGCGTGCTTCTGGTATCACTAGTGAACTTCAATTATACAGTACGGCTATAGCTGGACTTATTATGGCAGCTCTCTTATTTTTTGCTGGTTGGTTCCATTACCACAAAGCGGCTCCTAAATTAGAGTGGTTCCAAAACGTTGAATCAATGTTAAACCATCACTTAGCTGGATTATTAGGTTTAGGCTGTTTATCATGGGCAGGACATCAAATTCACATTTCTTTACCTATTAACAAACTGTTAGATGCTGGTGTAGACGCGAAGGAAATCCCGTTACCACATGAGTTCATGATTAATAGAGACCTTATGGCTCAATTATACCCTAGTTTTGCTAAAGGTTTGACTCCATTCTTCACTTTACACTGGTCAGAGTACTCAGATTTTCTGTGCGGGTATGTAGTTTGAAAACGGACATCCATTGATGCGGGTAGTCGACGATAACATTCGATATAAAGGGGCGTAACTTACCGTGATGGGGGAACCCTAGTGGAACAATAGCATGTTATGAAAGCGACTTTGGGTCAGTTGTATACTACCAGAAGAAATCGCAACTCTAATTAAGTAAGGTAAAGATCTGTAATGATTTGACATAAAATATACTAGAATATATACAATTCGGTAAAGTATGTTAGAAGAGAAAAGGGTTGTGCGCTGTAACGTGGTGAGTAAGTTAATGAAGTATACACAGGTTTACGCACTTTCGTAATGTGTCAAGAAGAAAAGGACACATTAGTTATCAGAAAGTACACAATAAGGACATTAATAGTCTGGAATAGCCCTACTACCTATAGCTTAAATAATCTATAAAGAGAGGTATACTCTTTGTACTACCGTAGAAAACAAACATACAAAGCTGCCTAGAGAAATCTAAGATGAGATAAACAAATCATCCTCGACAGTAATTATTAGGTTGAGTGGCAGAAGAGGTCACGCATTATAGGATTTAAAATATCCTGTGAGAGGGTGAGCAGCTTATTAATTTATTCAAAACAGAGGAAAACCATGGTAGTGAGTGAAAAATTCTTAATGAGATTAAATAGTCTAACAATGAGTTAAACCATTAATAGGGGGAGAGCCGTATGCATTTAAAGGTGCACGTATGGTTCGGGAAGGGTTAGTTGGGAACCACTTTCGAGTGGGACTTGGCTTTCTACGTTCATTACTTTTCGAGGAGGTCTAAATCCTGTAACTGGTGGATTATGGTTAAGTGATACCGCTCATCATCATTTAGCATTAGCTGTTTTATTTATTGTTGCTGGTCACATGTACCGAACAAACTGGGGTATTGGCCATAGCATGAAGGAGATTTTAGAAACTCATAAGGGTCCTTTTACTGGTCAAGGCCACAAAGGACTTTACGAAATTTTTACAACTTCTTGGCATGCGCAATTAAGTCTTAACTTAGCCACATTAGGTTCCCTTTCAATTATTGTAGCGCAGCACATGTATGCTATGCCCCCATACCCATATCTTGCTACAGATTATGGAACACAATTATCTATTTTCACACACCATATGTGGATTGGAGCATTTTGTATTGTAGGTGCGGCAGCTCATGCAGCGATTTTTATGGTACGTGATTATGATCCAACTGTTAACTATAACAACTTATTAGACCGTGTACTTCGTCATAGAGATTCTATTATTTCTCATTTAAACTGGGTTTGTATTTTCTTAGGTTTACACAGTTTTGGATTATATATTCATAAGTGCGGGTATGTAGTTCAAAAACGGATACCCATTGATGCGGGTAATCGATGATAACATTCGATATAAAAGGGCGTAACTTACCGTGATGGGGGAACCCTCGTGGAACAATAGCATGTTATGAAAGCGACTTTGGGTCAGTTGTATACTACCAGAAGAAATCGCAACTCTAATTAAGTAAGGTAAAGATCTGTAATGATTTGACATAAAATATACTAGAATATATACAATTCGGTAAAGTATGTTAGAAGAGAAAAGGGTTGTGCGCTGTAATATGGCGAATAAGTTAATGAAGTATACACAGGCTTACGCACTTTCGTAATGTGTCTAGGTTATGGAGACACAATAGTTATCAGAAAGTACACAATAAGGACATTAATAGTCTGGAATCGCCCTACTACCTATAGCTTAAATAATCTATAAAGAGAGGTATACTCTTTATACTACCGTAGAAAACAAACATACAAAGCTGCCTAGAAAAATTCTAAGATGAGATAAACAAATCATCCTCGACAGTAATTATTAGGTTGAGTGGCAGAAGAGCTCACGCATTATAGGATTTAACATATCCGGTGAGAGGGTGAGCAGCTTATTAATTTATTCAAAACAGAGGAAAACCATGGTAGTGAGTGAAAAATTCTTAATGAGATTAAATAGTTTAACAAATGCATGATGGTAAAAAATATTCAAATTAGCAAATCCAGATATCGCAGCCCGTTAAATCATTGATAAGGGGAGAGCCGTATGCATTTAAAGGTGCACGTATGGTTCGGGAAGGGTTAGTTGGGAACCACTTTCTAGTGGGACTTGGTTTTCTACGTTCATCGACACAATGTCTGCGCTTGGTCGTCCACAGGACATGTTTTCTGACACCGCGATTCAACTTCAGCCAGTATTTGCACAATGGGTTCAAAATACACATTATTTAGCTCCTAACTTAACAGCTCCAAACGCTGATCTTGCAACTAGTGCTGTTTGGGGTGGCGATATTGTGACAGTAGGCGGTAAAGTTGCGATGATGCCAATTCCTCTAGGGACTGCTGATTTCATGGTTCATCACATTCATGCTTTTAGTGCGGGTATGTAGTTTGAAAACGGACACCCATTGATGCGGGTAATCGATGATAACATTCGATATAAAGAGGCGTAACTTACCGTGATGGGGGAACTCTAGTGGAACAATAGCATGTTATGAAAGCGCTTTTGGGTCGGTTGTATACTACCAGAAGAAATTGCAACTCTAATTAAGTAAGGTAAAGATCTGCGATGATTTGACATAAAATATACTAGAATATATACAATTAAGTAAAGTATGTTAGAAGAGAAAAGGGTTGTGCGCTGTAACGTGGCGAGTAAGTTAATGGAGTATACACAGGTTTACGCACTTTCGTAATGTGTCTAGGTGAGAGAGACACAATAGTTATCAGAAAGTACACAATAAGGACATTAATAGTCTGGAATCTCCCTACTACCTATAGCTTAAATAATCTATAAAGAGAGGTATACTCTTTGTATTACCGTAGAAAACAAACATACAAAGTTGCCTAATAAAATTCTAAGATGAGATAAACAAATCATTCTAGGTTGAGTGGCAGAAGAGCTCACGCATTATAGGATTTAAAATATCCTGTGAGAGGGTGAGCAGCTTATTAATTTATTCAAAACAGAGGAAAACCATGGTAGTGAGTGAAAAATTCTTAATGAGATTAAATAGTTTAACAAATGCATGATGGTAAAAAATATTCAAATTAGCAAATCTAGACATCGCAGCTCGTTAAATCATTGATAAGGGGAGAGCCGTATGCATTGAAAGGTGCACGTATGGTTCGGGAAGGGTTAGTTGGGAACCACTTTCTAGTGGGATTTGGCTTTCTACGTTCATCAATTCACGTAACAGTATTAATTTTACTTAAGGGTGTTCTATTTGCCCGAAGTTCACGTTTAATCCCTGATAAGGCTAATTTAGGTTTCCGATTCCCTTGTGACGGACCAGGACGTGGTGGAACGTGTCAAGTTTCTGCGTGGGATCATGTTTTCCTTGGTCTTTTCTGGATGGTGCGATCTGTTATCATTTAAATATAAGAAGGTTAAAACAGCTTTTATTTTTATAAACTATCTGTATATGAGGTTAAATCCCTTAATGATATCTTGACCATTCTTTTTTATCTTGATTGTTTGCTTACCGTAATAAACAAATTTTAGCAAAGGTAAAATTTTTGATATATGTAAACTATATAAGCTGTTTATACTAAATAAAAGTTAGTATTGCAACATTTTTTGTTGTAAAATAGAGGCTACCTTTTCATCCAAACGTAGTGCTAGAACTTTAATATTTTATTTATTCAGTAATGTAGTATGCTAAGTATTAGTAATCTTTACAGATAGAACAGAAAAAATTTGAGCGTTATCTACTATAGTCTTAGTTTGGCTAAGAGTAAATAACTCAAATAAGGATCTTTACAAAACACTCTATTAGAGTAAAAGTGTAGAGAGTTAATAGATTTTTATACCTTAATTAGGAGTAAGTATGGTTAATGTTAATTGGGAAACCGTAAACTGGCGGCTAGTACAAAATCGAGTTTCAAGAATTCAGTATAGAATTTATGAACAAAAAAAGAGATTTAAAAGATATTACTTACAGCATGTATTAGCGAACTCATTTGAAACTAAATTTCTCGCATTAGAGTTGACTTTACAAAACTATGAAGTAGCAGTCCCATTAAAAAGTAAACGTGATATAGCTCTTCAGATAACTTTTGAAACTACCACGAATGTAGTTGACACCAAAGTCAATGTTGAATTTATGACTCTTCTTCGATTTGCAATCCAACGTTTTTTATTTTATATACTTGTTCCTTATTACTACGCAAGTTCCCAATTCAAAACATTTATTCCTTTCTATAGGCCAATTCCTCATGACATTATTAAGAAAATAAAAAAAGTATTATTGAAGAACAATTATCAATATGCCGTACAAATTAATTTGAATTTCAATTACATATCGAATATTGTACTCTTATCTGTAGTTCAAAGACTTCTGGTCTCTCCACTTTTAGGTAGTTCTATCAAACCCTATTTAAGGTATTATCAGCGACACGTGTCCCCTCGCCCGAAACAATATTGGAAAAAAATATCTTTGCCTTATTATGAACCGTTAAAGATTTTATTTTGTGATTTATTAGTTTATGAGTTGTTAAATCAGATCCAACAATTAGATAATGAGTTGAATTTAATCTTGGTTCCAGGGAGAGATAAATTAGTGATATTTCATTTAAATCTTAAAGTTCTTAAAACGATCTTACCTTCAATCTCAAAATTATCAAAAAAGGATATTTGTGTTTATTTACACAGGAAAGATTTGAAAATAATTAAGCTCTCAGTAGGCTTTTCATTATATAATTTTCAAATAATATTGTTACAAACAAGTAATTTGACTAGAAAAATTCATATTTTCCCAGGTAAAAAAAGTCAAGACTCTTATTTGAGAAAATTCAGCCAGATTTGTCATAAAAATCGTAATGTTTCAGCTTATATTTTAATAACAAAGTTGCGACCATTAGTTTTAAAATGGTCTATGTATTTCCAGTATTCTAATTGTATAAAAGTTTTTATTAAGGTAACTTATAAAAGTAACCAAATATTACGAGCTTGGGTTTTTCGCCGGGATAATAAAAACGGGCGAAACGTTATAAAAGAAAAGTACTTTCCATCAGGAAATACGTATAATTTTCCTCGTATGAGTCATAAAAATAATTGGGTTTTGTGTGGAGAATTTAACAAAAATAATTTGTATAAAAAGAAAGTTTTTCTCCCACAACTACATTGGGCACCTGGATTAAAGTAAAATGTAAAGGTGTTTTTAAATTTTATTCGTTATAATTGTTATTAATAAGAGCTGGATGAAATGAAATTTTCATGTCCGGATCCGATGATGAGTGTTTTTGATAAAACATTTAATTTAACTATAACTCAATTTCTGTAGTAATTTTTCACTTTAGTTGGAAAATGCAGTCCGACGTTTGGGGAACTGTAACAGCAAATGGTATTTCACACATTACAGGTGGAAACTTTGCCCAAAGTGCTATTACCATTAACGGTTGGTTAAGAGATTTCTTATGGGCGCAAGCTTCACAAGTAATCCAATCGTATGGATCAGCTTTATCGGCTTACGGGTGCGGGTATGTAGTTTGAAAACGGACACCCATTGATGCGGGTAATCGATGATAACATTCGATATAAAAGGGCGTAACTTACCGTGATGGGGGAACCCTAGTGGAACAATAGCATGTTATGAAAGCGGTTTTGGGTTGGTTGTATACTACCAGAAGAAATCGCAACCTTAATTAAGTAAGGTAAAGATCTGTAATGATTTGACAGAAAATATACTAGAATATCTATAATTCGGCAAAGTATATTAGAAGAGAAAAAGGTTGTGCGCTGTACGATGGCGGATAAGCAATTAAAGTATCCACAGGCTTACCTACTTTTTTAATGTGTCAAGGCGGTAAGGACACATCAGTTATCAGAAAGTACACAGTAAGGACATTAATAGTCTGGAATCGCCCTACTACCTATAGCTTAAATAATCTATAAAGAGATATACTCTTTGTACTACCGTAGAAAACAAACATACAAAGTTGTCTAAGAAAATTCTAAGATGAGATAAACAAATCATCCTCAACAGTAATTATTAGGTTGAGTGGCAGAAGAGCTCACGCATTATAGGATTTAAAATATCCTGTGGGAGGGTGAGCAGCTTATTAATTTATTCAAAATAGAGGAAAAACCATGGTAGTGAGTGAAAATTATTATTGAGATTAAATAGTTTAACAATGAGTTAAACCATTAATAGGGGGAGAGCCGTATGCATTGAAAGATGCACGTATGGTTCGGGAAGGGTTTGTTGGGAATCACTTTCGAGTGGGACTTGGCTTTCTACGTTCATTCTTATTTTCTTAGGTGCACACTTTATTTGGGCTTTTAGCTTAATGTTCTTATTCAGTGGACGTGGCTATTGGCAAGAACTTATCGAATCAATCGTTTGGGCTCACAATAAGTTAAAAGTGGCTCCTGCAATTCAACCACGAGCTTTAAGTATTACACAAGGACGTGCTGTTGGGGTAGCACACTACCTACTTGGTGGTATTGCGACTACATGGTCGTTCTTCCTAGCAAGAATTATTGCTGTTGGATAAATACTAAAACTCATCTTAAAAAATAAAATTTTTAGCGAAAACTTTTGGTTATTTTATTATACCAGAAACTTAAATAAGGTTTAAATGAAATAAAAACTAAAGGAGATTAAAAAGCTATGGCAACAAAATTTCCTAAATTTAGTAAGGGTTTAGCTCAAGATCCAACTACACGCCGTATATGGTTTGGTATAGCTACTGCTCATGACTTTGAAAGTCATGATGGAATGACAGAAGAAAATCTTTATCAAAAGATTTTTGCTTCTCATTTCGGTCAACTTGCAATTATTTTCCTATGGACTTCTGGGAACTTATTTCATGTAGCTTGGCAAGGTAATTTTGAACAATGGGTAACAGATCCATTACACATCCGCCCGATTGCACATGCAATTTGGGACCCACATTTTGGCCAACCTGCTATTGAAGCTTTTACTCGAAGTAATGCTACCGGACCTGTAAATATCGCATTTTCTGGTGTATACCACTGGTGGTACACAATTGGTATGCGAACAAATAACGATCTTTACAACGGTTCAATTTTTCTATTATTTGTATCGGCACTTGCTTTATTTGCTGGATGGTTACATTTACAGCCTAACTATAAGCCAAAAGTTTCTTGGTTTAAAAATGCTGAATCACGATTAAATCACCACTTGTCTGGTCTTATCGGTGTAAGTTCACTTGCATGGACAGGTCACCTGATTCACGTTGCTATTCCAGAATCACGAGGCCAACATGTACGTTGGGATAACTTCCTTAGTACGTCTCCTCACCCTGCTGGTTTAGGCGTGCGGGTATGTAATTAGAAACAGACACCCAGTGATGCGGGTTATCGATGATAACGTTCGATATAAAGGGGCGTAACTTACCGTGATGGGGGAACCCTAGTGGGACAATAGCATGTTATGAAAGCGATTCTGGGTGGGTTATATATTACCCGCAGGAATTGCAACCTTAATTAAGTAAGGTAAAGATCTGCGATGATTTGACGGAAAAATATGCCCGAATATATATAATTTGGTATGGCATATTAGAAGAGAAAAGGGTTGTGTGGTGTACAGCGCTGGGTAAGCAAATAAAGGATATACAAGCTTAATTACTTTCTTAATGTGTCAGGGGCCTAAGGGCACAATAGTTATCAGAAAGTACACAATAAGGACATTAATAGTCTGGAATCGCCCTACTACCTATAGCTTAAATAATCTACAAAGAGAGATAGACTCTTTGTACTACTGTAGAAAACAAACATACAAAGTTGTCTAAGAAAATTCTAAGATGAGATAAACAAATCATCCTCAACAGTAATTATTAGGTTGAGTGGCAGAAGAGCTCACGCATTATAGGATTTAAAATATTCTGTGGGAGGGTGAGCAGCTTATTAATTTATTCAAAATAGAGGAAAACCGTGGTAATGAGTGAAAATTCTTATTGAGATTAAATAGTTTAACAAAAAATATTGCAGTCCGTTAAACCATTAATAAGGGGAGAGCCGTATGCATTGAAAGGTGCACGTATGGTTCGGGAAGGGTTTGTTGGGAACTACTTTCGAGTGGGACTTGGCTTTCTACGTTCATCCATTCTTTAGTGGTAACTGGTCTGTTTATGCACAAAATCCTGATTCACAAAGTCACATTTTTGGTACATCAGAAGGTGCTGGTACTGCGATTCTAACATTTTTAGGCGGTTTTCACCCAGAAACAAAGAGTCTTTGGTTAACAGATATGTCTCATCACCATTTAGCACTTGCTGTGTTATTTATTATTGCAGGTCACATGTACCGTACAAACTTCGGTATTGGGCATAACATGCAAGAAATTTTAGAAGCTCATAATCCTCCTAGTGGTAAATTAGGAGCGGGGCATAAAGGACTGTACGATACTGTAAATGAGTCGTTACACTTCCAGTTAGGTTTAGCGTTAGCTTGTGTTGGTGTAGCCGCATCTTTAACGGCACAACACATGTACTCATTACCAGCGTACGCTTTTATGTCACAAGACTACACAACTATGGCTGCGTTATATACCCATCACCAGTATATAGCTGGATTTGTTATGTCAGGAGCTTTTGCGCATGGTGCAATCTTCTTTATTCGAGATTACGACCCTGAGCAAAACAAGGGGAACGTTCTGGCACGTATGCTAGAGCATAAAGAAGCAATTATCTCACACTTAAGTTGGGTTTCATTATTCCTAGGTTTCCACACCTTAGGGCTATATGTACATAACGATGCTATGCAAGCTTTTGGTACACCTGAAAAGCAGATTTTAATTGAGCCTATCTTTGCACAATGGATTCAAGCAGCACAAGGTAAAGCTTTATATGGATTTGATGTAATCTTATCAGCAAATTCGAATACAGCTATTTCGGCTAGTGAAACAATCTGGTTACCAGGTTGGTTAAGTGCTATTAATGATAGTACAAACACATTATTTTTACCAATTGGACCTGGTGATTTCCTAGTACACCATGCTATTGCTCTAGGTCTGCATACTACTACGTTAATTTTAGTAAAAGGTGCATTAGATGCACGTGGTTCAAAACTTATGCCAGATAAGAAAGATTTTGGTTATAGTTTCCCATGTGATGGACCTGGTCGTGGTGGTACATGTGACATTTCAGCATGGGATGCTTTTTACTTAGCTGTATTTTGGATGCTTAATACAATTGGTTGGACAACTTTTTACTGGCATTGGAAGCACATTACGCTATGGCAAGGAAATGTTAGTCAATTCGATGAGTCATCTACTTATATTATGGGTTGGCTTCGTGATTACCTGTGGCTAAACTCATCTCAATTAATTAACGGTTATAATCCTTTCGGAATGAACAGTTTAGCTGTTTGGGGTTGGATGTTCTTATTTGGACACTTAGTTTGGGCTACGGGATTTATGGTGCGGGTATGTAATTTGAAAACGGACACTCATTGATGCGGGTAATCGATGATAACATTCGATATAAAGGGGCGTAACTTACCGTGATGGGGGAACCCTAGTGGAACAATAGCATGTTATGAAAGCGCTTTTAGGTCGGTTGTATACTACCATAAGAAATCGCAACTCTAATTAAGTAAGGTAAAGATCTGTAATGATTTGACAGAAAATATACTAGAATATCTATAATTCGGTAAAGTATATTAGAAGAGAAAAGGGTTGTGCGCTGTACCGTGGCGAGTAAGTTAATGAAGTTTGCACAGGCTTACCTACTTTTTAATGTGTCAAGGCATGAAAAACACAATAGTTATCAGAAAGTACACAATAAAGACATTAATAGTCTGGAATCGCCCTACTATCTATAGCTTAAATAATCCATAAAGAGAGATATACTCTTTGTACTACCGTAGAAAACAAACATACAAAGTTGCCTAAGAAAATTCTAAGATGAGATAAACAAATCATCCTCAACAGTAATTATTAGGTTGAGTGGCAGAAGAGTTCACGCATTATAGGATGTAAAAAGATCTTGTGAGAGGGTGAGTAGCTTATTACTTTATTCAAAATATAAGAAACGTTCATGGATGTGAACAAACAAAAAATTCTTATTGAGATTAAATGGTTTAACAATGAGTTAAACCATTAATAGGGGGAGAGCCGTATGCATTGAAAGGTGCACGTATGGTTCGGGAAGGGTTTGTTGGGAACCACTTTTGGGTGGGACTTGGCTTTCTACGTTCATTTCTTAATATCATGGCGAGGTTACTGGCAAGAACTTATCGAAACCCTAGCTTGGGCTCACGAGCGTACACCTTTCGCGACTGCGGTACAGTGGAAAGATAAGCCTGTTGCGCTATCAATTGTACAAGCACGTTTAGTTGGTTTAGCACATTTCTGTGTTGGATATGTGTTTACGTACGCAGCGTTCTTAATTGCCTCAACATCTGGAAAATTTGGTTAAACAAATAGGAGTTAAGGTAGTTGAATTAAGAGACGAGGGTAGTATATTTTTATGCTACCCTCAAACCATTTAAATTTTTAAATGGCTCATTACTGACAGCTTGAAAAAGAAATTCACTTTTTATATAATAAAGTGGAGTGCATACTAATTTAAGCTATCATGATGCGAAAGCAACATAAATTTTAAGAGGAGTTTAATATGGCAGGTTCTACGGGAGAACGTCCTTTTTCTGATATTATTACTAGTATTCGTTATTGGGTAATTCATAGCGTTACTATTCCGTCATTATTTGTAGCGGGGTGGATTTTTGTAAGTACAGGTCTGGCTTACGACGTATTTGGTACACCACGTCCTAATGAGTATTTTACTGAGACACGTAAGGAGACGCCTCTAATATCTGACCGTTTTGGTGCCTTAGAGCAAATGGATCAATTAATTAAATAAAATAAAGTTATGACAACAAATAAATTTACTTACCCGATTTTTACTTTCCGCTGGTTAACTATTCATGCTCTAGCGGTACCAACTGTTTTCTTTATCGGTGCGATTTCTTCGATGCAATTTATCCAGCGTTAATCGAAAAAATATGCTTAAATTTCATATTAATAAAGTTAAATACTTTCCTAATCCTTTTTACACTATCTAATAAAAATGTAAGTGCGATTCAAAAATACAAGTAAAGATTTAAGTGATAGTAAAGTTAAATCTTTAATTTAAATAAAAGATCTAAAAAAGGATTGGTAAAATTATATTGTAATTTATTTTTAGATCTAGGAGATGCTGTATGCTGTTAAATCACATCTAAAATCATAATTTAATTTATAAAATTATTAGCTTTACTTTATGAGTGCTTTTTATTGAAAAAATTATCTTTTGTACTTTTACATGGTGCTAGAGAAAATAATTCAAGCGTTAATTTGATAATTACGAAAACAGTAAAATATCACTTAAAATGAATATGTATTATTATATTCATCTTTTATCCGAAAAACTTATAAAATTTTAAAGTTAACTAAAAGCTAGATGGTATTTAAGTATCATGTCTCGATTTATTGGAAGTTTAAGTAAAAAAACGATCCTACGAATTCAAATTTTCTAGTCAAATTATTTAGAGGTCTTTATGACACAACCGAATCCAAACAAGCAATCAGTAGAATTAAACCGTACAAGTCTTTACTGGGGTTTATTACTAATTTTTGTTTTAGCTGTTCTATTTTCTAGTTATATTTTTAACTAAATTCTAATTTCAGCAAGTACACGAGAAATATATAATTTCTCAATCTTAAACTTTGATCAAATAAAGGAATATTGTATGTCTAATTCAGGAACTACGGGACGAATTCCACTATGGTTCGTGGGAACAATCGCAGGTACAGCCGCTATTGGTATATTAGCGCTTTTCTTCTACGGCTCATATTCGGGACTTGGGTCTTCATTATAATACAACGAATATGTGTGTTGGTAACATTACCAACACACATTTTATTAAATGTTTAAATTTAGTTATAATACCAAATATTAAAGAAAAATAGAATAAAATAAAATTATATGTCTGCTTCTTTTTTACCTTCTATTTTCGTACCTTTAATTGGATTAGTTCTTCCTGTTTTATTTGTAACATCATTCTTCATTTATGTTGGAAAAGACCAAATCAATTAAATGAAATAATCTATAAATAGGTGGTTTCATATTTTTACAAAATGTGTCAGCATAACGTTGTATAACATAACATACGTTAAAGTTTTGGTGACATATTTTTGAAACTAAAACGTTAAGGATATCCGTTTAATAGTTGTATTTAAGAAAATTATGAAAAATGTACCATTGAATTATCGGAACTATAAAGTTTTAACAACGTAGATATCGCTCGTAAGCATTCCAACTGGTAGGGCTGGAATAATAAATCCGGAGGTTACTTACCCGAATTGATTACTAGGTATTTTCTCACGAGTTACTTGGCTACGCTGGGAGGTTCCAACGTTTGATCTCGAATACCGTAAGTAAATTTATCAATCTCAAGGTCTTTTTTCGAATTCAAATTTGTTTAAAATAGTTTGTCTCTTATATTTAAATCGGGTGTGTATTAAGTAAACTTTTACAACTTTTAGTGGTTTTATTTGAGAATGACTTAGTAATCGATTCAAAGTGATGTTTTTTTCTTTGTTTTTTAAAAATTCCAATTCACATTTGTAAATATTTGGGCCGTGCTGGATTTGAACCAGCGTAGGCGTAGCCAGCGGATTTACAATCCGCCCCCATTAACCACTCGGGCAACGACCCCTAATACACAATCAGCATAACATAAAATAGTACAAATGTGAATTTATAACGTAAAAAATAAATTAAACATAAAAACTTTTAGAATAAATTAATATAAGAAATACTTTTAAAATTTTCTAAGGTACAATACTAGATAAGTATTTATGCATAAATTCATATACTTCTTAAGTTTTAAGAAGTGTAATAAATCAAGATCAAAAAAAGTATTAATTTTAAAAATTATATGTCTCGCTACCGCGGTCCACGCTTAAGAATTGTTCGTCGTTTAGGGGAGCTTCCTGGATTAACAACAAAAACTTCTAAAAAGTTAAATCCTCCAGGTCAACACGGGGCTTCGTCGAAACAAAAGCTTTCACAATACTCGATTAGACTACGAGAAAAACAAAAGCTACGTTACAATTACGGGGTTACTGAACGACAACTTTTAAATTACGTTAAGAAGTCTAGAAAAGGTAAGGGTTCTTCTGGTAAAATTTTGCTTACTCTATTAGAAATGCGATTAGATAATACCGCATACAGACTCAGACTTGCCCCAACAATTGTTGGGGCAAGACAACTTGTTTCCCATGGTCATATACTGGTTAATGGTAAATCTGTAAATATTCCTAGTTACCAGTGCCAACCGAGAGATATCTTGAGTGTAAAAAACTCAAAATCTTCAAAAGGTTTAGTCGAAAAAAATCTTGAAGCTCTTGGAAATGTGGTAATTCCGGATCACTTATCTTTCAATAAGGATCAATTAGAAGGTAAAGTCAATAATATTATTGATCGAAAGTCCGTAGCTTTAATAATTAATGAACTATTAGTAGTTGAGTACTATTCACGTAAAGTTTAACTATTTCATTTTATTGATAATCAATTTATACTAGAAGGATAACAACTATGGCAAGACAACAGAAAAAAACAGGTGTACGTAATATAAAACGTAAAGTTTCAAAAGGTGTAGTACACATTAAGGCAACATTTAATAATACAATTGTATCAATTACTGATCCTAAGGGTGAAGTTATTTCATGGTCCTCTGCTGGTGCTTGCGGTTTTAAAGGAGCGCGAAAAGGTACTCCTTTTGCTGCCCAAACAGCTGCAGAAAATGCTGCAAAAAAATCACTGGATCAAGGTATGCGCCAAGTAGAAATAATTGTAACAGGGCCGGGCGCTGGTCGTGAAACTGCGATACGATCTATTCAAACAGCTGGCTTAGGCATTAGTATAATTCGTGATATCACGCCCGTTCCACATAATGGGTGCCGACCTCCAAAAAAACGACGTGTTTAATATATTTAGTTTAAGCGTGGGTAATCTGTGTTGTGGAATTAACCGCAGTTTAAACTAGATTGAAAAGCGCTAATTGATGAGAATCTTCCAGAATCCTAATGCTTAAATTATATGTAAAATTTAGGAGGTTTAACGTAACAATTCTATACAAAGAGCTGGATGAAATAAAAGTTTCGTTTCCAGAATTTGGTCAGGAGGTAGAGAATATACCAACCTAAATTGAGTAAATTACTTACTATTGAGTGTATTGAACATAAAGTAAGCGAAGCTAATAGCCGTTATGGTCGATTCAAGATTGGTCCTTTAAATACTGGTCAAGGTATTACTGTGGGAAACTCACTACGTCGTACTTTATTAAGTGATATTACAGGGCTTGCGATTACCAATGCCAAAATAAATGTCGAAAATATATCCGGCATATCAGAGCTTGTAGAATCTGATTCTGAATTAATAATACCCAAATTTCATGAGTTTTCTACTATTCCAGGCGTACGTGAGTCGGTTCTTGAAATCTTATTAAATCTTAAAAATATTATTCTATCAGATAATAGTACTGATTTTGCAGAAGATCAGTTAGGTTCTTTGCAATGCACTGGTCCTTGTCAAATAACAGCGAGAGATTTAATATTACCTGAAACTATTAAAGTTGTGGATCCTGATCAATACATTGCTACAATGGTCTCAAATCAAATCTTTTCAATAAAGGTTATCATTAAACATGGGCGTGGGGTTACTGAAATTCCTGTGCAATTAGACCTAAAGACTCAACAAAAGGATTGTTTTGATTTCTTAACAATTGATGCAACGTATATACCAATTAAAAAGGTTAATTATACAATCGAAGAAAAATTTCTTGGAGATGGCATAGATTCGTTAAAAGAACTGATTACGTTAGAAGTTTGGACAAATGGAAGTGTCAAACCTCAGAAAGCTGTTTCATCGGCAATAAATACGTTAGTAGATTTATACTTATCTATACAAAATACTATGGTAGTATAACAACTACCAGAAAATTAAATGATTTATCTAAAACTTTACCAAATAACTAAAATCTTATACTAGTATGAATCATGTATTAAAACTGCATATTATTGCTGTTTAACTTTTAATTAAGTAAAAGTAACACTTTATTGATTTTAAATTAGAACAAAAATTTGGAGGAAAATATTTTTCTTACTAAATCGAGATGCTAAATAGTACACTAACCAATTAACGTTCAAGTTAGGTTCAAAAATTTCTAATTATAGGAATTATTATTTAATCTTATGAGACAAAAAGATTACAGTTGGGTATTACTTGTTAATAAAGTGTCCAAACTCATATTAATTTAAATGAAAACTTTTAAACGTAAAACTTAAAAAAGCTGATTAAATTCTAAACTAAAAAATTTAGATGATACGCTAAGTAGAAAGATTAGTTAATTGAAACTCCTGAATTAAACAAAAAGTAACCTTACGAATATAAGAAATGTATAAAAGAATTATACTATTAAAATAAATTAAATATAAAATATGGCTCCTACAACACAATATAAAAGTACAGGAAGAAGAAAATCTGCCGTAGCACAAGTGATTTTAATTCCTGGCAGTGGTAAAATTATTATCAATGGTAAAGATGGTACAGAATACATGCAGTATAACCCTCGACTGGTTTCTACAATACAATCTCCTTTAAATTTACTTAGTTTAGAAGAAGGGTATGATGTGCTTGTAAGATCGTCTGGAGGTGGCTTAAGTGGACAAGCAGAGGCAATCCGATTAGGTATTGCACGAGCTTTATGCAAACTAGACGTAACGAATCGCGGACCTCTAAAATCAGAAGGATTTTTAACACGAAATGCCCTTTGTGTTGAGAGAAAGAAATATGGTCTGAAGAAAGCTAGAAAAGCTCCACAATATTCTAAACGATAAGCTAACAATAATTCATTATTATTTACGCTAAAACTCTTAGTTTATCGTCAATTTTGCTTTTAGTAACTTATTAAGGTAGTTTCATAACGTAAAAATACGTTATAATAACTCTAGAATCGGACTAATTTATTAGAACCCAAAGTCTTTAAAAACTATAATTAATTACCTAGTCATCTTAAAAAGCAAGATTTTTACCAACAATCTTTCATTTATACACGTATTATAACTAACTTTTATACGTTATAAATTAATACAAGAATTTTAGAATTTTGCACAAAAATATATAAATACAAATTATTTTAAATAACATGTCAATAAAAACAGACGAAATCATTGAACAGTTAAAGGGTATCACATTATTAGAAGCTTCCGAATTAGTTGCACAAATTGAAGAAACATTTGGTGTAGATGCATCTGCTCCAACAGGTGGAATGATGGTAGCTGCGATGCCAGGTCTTGGTGGGGGTGCTGCAGAAGCTGTGGAAGAAAAAACCGAATTTGATGTAGTAATCGAAGAGGTTCCATCAGCTAAACGTATTACAGTAATTAAAGTTGTTCGTAACTTAACATCATTAGGTCTGAAAGAAGCTAAAGGTTTAATCGAATCTACACCTAAAGCTGTAAGAGAAGGTGTATCGAAGGAAGAAGCTGAAGATGCAAAAAAACAACTTGAAGAAGCTGGTGCTACCGTTAGTATTAAATAAGTTTATGTAAAAGTTAGCTAGAACACAATTTTATTTATTGTAAAGAGCTATATATTTTTAACCTATAAACATTTACGTGCTATCATAATAGTGTACGTGCATTAATAAAACTGTTGGTGTAAAAGTAGAACGAGACCTAGAGTATATCTACTATAATAGCTCAATTTTCACATTAAAATAGTAAATGTACACTTAAAATCTATACTAAATGTACAGAAAATTTGTATACTATTTTACCCACGTATGTAAAATAACAAGGTTTAAATGAACTGAAGGAAAATCCTAGTGCGGCAAAGAATCTCTTTATACTTGTGGGTAATATGACTTATAAAAATCAAAACTCTCACTACCTCAGTACCAGGTTAAAATAATTGTCAATATTAGACGAGTAAGCGCATTCTTTTGGTATAAGCTGATAATAAAGTTCATCCGAAAATACTTAGGATTGTTCTTATAAAGCGATGGGATTTAAACTATAAAAAAGTTTAGAATAAGGTTATCGATAACGAAAATCCTTAAAGTTACACCGTGTAAAACAATAAAAAAGGTTCTTTATCAAATATTTTAATATAAAACTACTGCTATTAGGCAACACAGTAAGATACGGTTTGAACCCACGGTAAATAGGAGACCATACCATCATAAGTATAGGAGAAACTTGTTTATCCATAAAAATAACCTTTTGGGATAATTTTTATGGTAACGAATTAATGTGAAGTTAAGAGTATTTTGTAATAAACGAACTTTGGCTAAATCTTTAATTATATGTAATAAGTTTGCTGATCTTAACTCTAGATTGTGTACGATAACATTATGTATGAGGAGCCGTATGAGGTGAAAGTCTCACGTACGGTTCTGAAAGGCAGTGTTTAACCAATTAGAGGCTGACCTAAGTTACTTTAAAGGTGTCAAATACTATGGATATTATTTTAGTTTTTCAATTTTCACTTTTAGCTTTAATTGCAGTGTCACTTTTAATGGTTATTGCAGTTCCCGTAGTTTTTGCAACTCCGGATGGCTGGAACGGTAACAAACAGTATGTACTTACTGGTGCAGCAGCTTGGGCTGGTCTTGTATTTGTAGTTGGTGCGTTAAACTCTGTTGTAGTATAAATTAATAAAGCATCTAATAGAACCACTTGGTTTGTTAAGATGTTTTATTAATTTGCAATAACTTTTACTACTTTAAGACAAATCCTTATAACTTAAACGGAGAAGGGGGGATTCGAACCCCCGGTAACTTTCGTTACGCTGGTTTTCAAGACCAGGACCATAAACCACTCGGACACCTCTCCAGAAATATTAAAACAAATTAAACTTTTAAGTTCGGGATGACAGGATTCGAACCTGCGACCCTCGCATCCCAAATGCGATGCGCTACCAAACTGCGCTACATCCCGTAACAATGGTATTGTAACATTAATTTTAATATTGACTATAGAATACTAAAAGCGTCAAGCTAAAATTATAATATATTATTAAAATAAATACTACAAGGAAATTTTCATGAAAGACTTCACTACTTACCTTTCTACAGCACCTGTTATCGCAACAATATGGTTTGGACTACTTGCAGGGCTGTTAATCGAAATTAATCGTTTCTTCCCAGATGCTTTAACGTTTGCATTTTAATTTATGATAATTTAATTCGTATATAATTATATACAAATTAAATTATCATAAACTTTTTTCTATGTTTATAACCAATAAATTTCATATCTAACTTTAACGTGAACAAAGTTTATTATTACCAAAAGATGCTTCTAACCAAAATAATACGATAGTATAAAATTTATTTATTTTTTCCCAAACTATTTTCAAAACACGACAAGTAGTTAGATAAGTTTTCGATGATCCAACTCGGGAAAATTTTGTAATTTAATTCTCCAATAACAAAAGTCACCATCAAAGAAAGATCTGCGCTTATCTACGTTAGTCCAAGTTGACAGGTATGTTTCAGTATGACGATTAAGGATTATTGAATTAAAAGTATAGCTTAAACTGTTCGATCTGAAGTTATTGTCAAAAAAACGATCGGATTTTATTATATTATGTGTATCTTTAGATAAATACACAAAGTATTTTTTTCGTAACCATTGCCAACTTTTCATTGGGTGTCGGTAAACCATCCAACGTCGTAATATAATACGAATGCGAAAGTCACAAAAATTAAATATTTTTGTAGGATTGGTGTAGTGATAGTAATACGCCCATCCTTGAATTATTGGATTCAGCAATTGTATAATGCGCCGTGCTGGTGAGCTCTTATTTGATCTTACTACTTGTCGAATATGACACAAATGTTCCTTAACTTTTGAAAACTTAGGAGTGACCACCAGCTTATAACGTCCAGTGATAGATCGATATTTACGGATGTATACTCCTAGAAAGTTAAATCCAGGTTTAGAATGTGTACGGTAATTAGTTATATGTGTAATCCCGTATTCTGATTGATCCATAATCAAACCAATTGGAAGTAAAAATTTATCTAAGGATTTTTTTATATGAATTAATCCATTTATCTCTGGATAAGAGAAAACAAGGCTATCTCCATATTGGACAATACTTATATTAGCAGATGTTTTACCATTATTAAAGTTTTGGAAATCTAACTGTGCAAGTTTAATTACAGAGGGTATTCTTGACAGAATAATATTGACAAGTAGAAAAGAAAGAGTTGAGTAATTTTTATTGCCACAGTAAAGAAAATCTCGTTTATCTAAGCAGCCTCCATTTAACCAAGATTCAATTTGAGCTTGTAATAAAGGAAAATCATCTAGATGCAAAAATTGTAAAAGGTGCGTACTGTTAACTTTATTATCAAGTCGAATAATGTTTGTACTAAAAACGTATGGGTGTGAGCTACAGATCTGATTTAGAATAGATTGTATAGCATCGTGTACACAGTAACCAGGTCTAAATCCAAAAGACGCTATTTCATTGTTAGTAAAGAATGATTCCCACTCAGGCTCTAGAACTAATCTAACAAGGTATTGTTTTGTAGATTCTAAAAGTAATTGGTGCTTTGAATGGGATCCGTTGCGAACAGCTGAAATGATATTTTCTGTCATTTTATTATCTAATTTGATTAGATTTGAAATATTAGGATTGGTAGACTTGTCGTTAGAGAAAATTTCTGTCGTTCTATACATTGCCACGAACTTCGCTGATTTAGAGGAAAGTAGTACTTTTTGTAAGTTTCGTGTCGTTCGTTTTTTATTAGCTTTTGTGGCTTGGTATATTCGGCATTGAATATTAAACACCTTACCTCTAAGAAATCGCCACGAAACATTGCTCCAATTGTTAGTTATTGCTTTACTCATATGAATGTTTAAAATCTCCTCCGGTTAGATGAAATCCGAGCTTTTTTGTTATTAACGGCACCGCAAGTTTTTATTACGATTGTTTTCGTAATACTAGTAAATAGGCTTGCTTGGCGGATTAGACTAATCGTTGCGTGTATTCTCCTCACTTATTCAATTAAGTTAGTATTAAAAAGGAAAAGATTTAATTATTTCACCAGATGTATCTAGACCATATTTTATTAACTCTCTTTATTAATAAAAGGTAAAAGACCTAGAGTTCGTGCTTGTTTAATTGAACTAGTAACCGCACGTTGTTGTTTTGCTGTAAGTTTAGTTATTCGTCTTGGTAAAATCTTACCTTGCACAGTAATAAATTTACGTAAAAGATCAATATTTTTATAATCAATAACTTCAGAGGGTTTGATAGATGAAGTACGGTTATATGAAATAGCCATTATAAGTGATAAATTTAATTAGTTAAACCAATACAATAGAATGAATCGGAAATAAAGAAATTTCTTTTTTAACTTTACTATTAAATAAAATTAGACTTCTTATAATTTCGTATACTGCAATACCAATTTACAATTACAAATGTAACATTAAGGTGCTGTGCTAATTGAGTCAGTTGAACTGTTTAAAGTGACAACTAAACTTTTACTTTTATCAAATTATACTTACTCACCTAATACCCTCCAAAGATAAATTCTGAGATTGTGGGATGGTTTTTTTATCAAAACGACTCTGTGCTTAAAATGATGACAAAAAGCCGTTACTTTCTAGGAACTAATACGTACGACATAACTTAAAAGCATTATATAATACGTATTAGGTTCAATTATTTAGAAAATACAGCTTTGTATTCTGAGATAGCACTCTTAACAATCCCTTCAGCTTCTGATGTGAAAGCTTTAGTTGAATTTATAATTTCTGCGTAGTTTGGCTTATTTGTGTTGATATATTCTCGTAAACCAGTAAGGAAAGCTGGAACATCTTCAACGGCAATATCATCTAAGAAACCGTTAACACCAGTGAATATAGTCGCAACTTGATCCGCAACTACAAGTGGCGAAGATTGTGATTGCTTTAATAGCTCACGTAAACGCTGACCACGAGCAAGTTGTGCTTGTGTAGTAGCATCTAAATCTGAAGAGAATTGAGCAAATGCTTCTAATTCAGCAAATTGTGCTAGTTCTAGCTTTAACTTACCAGCAACTTGCTTCATTGCCTTAATTTGAGCAGCAGAACCTACACGAGATACTGAAATACCTACGTTAATTGCTGGACGAATACCAGAGTTGAAGATGTCAGATGATAAGAAAATTTGACCATCAGTAATAGAAATTACATTTGTCGGAATATACGCAGATACATCACCAGCTTGTGTTTCTACAATTGGTAAAGCAGTCATACTACCTTCACCAAGTTCATCACTTAGCTTAGCAGCTCTCTCAAGTAGACGAGAGTGTAGGTAAAATACGTCACCTGGGTAAGCTTCACGTCCTGGAGGACGACGTAACAGTAATGACATCTGACGATAAGCTTGAGCTTGCTTAGATAAATCGTCATAAATCACTAAAGTATGACGACCTGTGTACATGAAGAATTCTGCTAAAGCAGCACCAGTATATGGAGCAAGATACTGTAATGTTGCAGGAGCATCTGCATTTTCAGCTACAACAATAGTATAGTCCATTGCGCCACGCTCTTCTAGAGTGTTTACAATTTGTGCTACTGAAGAAGCTTTTTGACCGATTGCAACATATACACAAATAACACCCTGACCTTGTTGGTTTAGAATAGTATCTGTAGCTACTGCTGTTTTACCTGTCTGGCGGTCACCAATAATAAGCTCACGCTGACCACGACCAATTGGGATCATAGCATCAATTGCTACTAATCCTGTTTGTAATGGTTCGTATACTGAGCGACGAGCAATAATACCAGGTGCTGGAGACTCAATTAATCGAGTTTCTGAGCTAGCAATTTCACCTTTACCATCAATTGGACGAGCTAAAGCGTCAACAATACGACCTAAGTAGTTTTCACCTACAGCAATTTGCGCAATTTTACCAGTAGCTTTTACTGAAGAACCTTCTTGGATTTTAAAACCATCTCCCATTAAAACGGCACCAACGTTATCAGCTTCTAAGTTTAAAGCGATTCCAACAGTACCTTCGTCAAACTCAACAAGTTCACCAGCCATAACTTTTTCAAGACCGTATATTCTTGCAATACCATCACCTACTTGAAGTACGGTACCAACATTAACAACTTTAACTTCTTGGTTGTATTGTTCAATTTGTTGACGAATGATACTACTAATTTCATCAGGACGAATTTTTACCATGGTGTTTTTAATTTCTAGTATTAATAAACAAAACTAAGTGGAATTTTAAATGGAAGTTACATAATAACTGCAAAAAATAATTTTCTTACTGTAATTTAATTATTTTGTAACTAAATTACGTAATAACGCAAGATTTAACTGAATAATACGTTGTTGTAAAGCAGGATTTAGACGTTTATTTAAATTATCAACGGCTTGATCTAAGGCTAAACGGCTAACTTTTTCACAAACTTCTGTGACAGCCTTTTCTTCTTCAAAACGAAGAGTTGCTACTTTTCCATCTTCTAAACGCTTAATATCATCTTCTACTCGAGCTAATAATTTATTTGAGCTTTTTTCTGCTGTAACAAGACCTTGAGCAGTAATTTCTTCAGCTCTAATCTTAGCAAAATCAAACTGCTTTTTAGCATCATTTAACTTATCTGTAGCTTCTTGAAATTTGTTGTCAGCATCTTGTAGACTCTTTAGAATTGCTTCTTTACGAGTTTTAAGTGTATCAGATAAAATATCTTTACCGAAGTAAACTAATACACCGACAACAACTGCTAAGTTAAGAATATTAGTCTCGAATAAATCTGTGTTAATTCCAAAACCTTCTGATTCTGCAACAGAGGCAAATGTATTTGGTTAGGTAAAAAACTAGACAATATCAGTTTCTAGTATTAATTTCCCACCAGGTACACCGTACTTGAAATATTAATTTCATACGGCGCTATAAGGGTTAGTTCGAACCATTATCGGACACACTATTTAATAATTAATTATAAAACATATAACCAATGAAAAATAAAAATAAATCCAAACTTTCACTGTACCCCACCAAAATACTAAAAATATAAAGTGTTTACAACTTTCCACGTTCTTAGCAAGTGCTTTTATTGTTCAGTTTTATCACGAAACCAACCAATTAAAATGATCAAAAGTCTTTATATTATTACTATAGCTTTATCTCAAAATTAACAAAGTGTTATAAACACTTAAAGGATTCTCGTAACCAATATCTAGAGTTTGTCCGCTGAGATACATAAATAGTAAATATAAGAGATTTGATAATGGAATTAAATATAGTACTGCGTAAATATAGAGCTATTAATTCGTAATTTTGTCAGTTCTGGAATAGTTATTACTTCGATTCCTCGAACATTCTAATATTAAACTATTGATTATCCTAGGTCTTTTTTTAAGACAATAGGGAATTTCCGATTAAGTAGACAGAATTATATCTTTCTAATTTAACATAATAACTTAATTTGTATAATTTTCGAAAAAAATAATATTTCTGGGTACAAAATATCGACTTTACCAAGCTTTACGCAAAGAATAGAATTTTCAAATACGTATTGGAGTATTAAAAGCGCACTCTGGCGAAGACCGTAGTGTTTTGGACATCTGCTAAGCTTTTATTCGCACTAAGATTAACTACGAAGACGTGTCGCACATTGATGTTACTCACTATCATGACGTAAAACCTCCAATATATAACATTTTAAAAGACAATTAATTTATAGATTTACCCCATGGGGTAAATCTATAAATTGGAGTTTAACCAACAAATGGGTTAGCGAAAATAATAGCTAAAGCTACAACTAAACCATAAATAGTTAAAGCTTCCATGAAAGCTAGAGATAATAGAAGAGTACCACGAATTTTACCTTCTTGAGCAGGCTGACGTGCAATTCCTTCTACAGCAGCACCGGCAGCAGATGAACGTAGAAAGCCAAGTCCCACCCGAAAGTGGTTCCCAACTAACCCTTCCCGAACCATACGTGCACTTTTCAATGCATACGGCTCTCCCCCTATTAATGGTTTAACTCATTGTTAAACTATTTAATCTCAATAAGAATTTTCACTCACTACCATGATTTTTCTTCTGTTTTGAATAAATTAATAAGCTGCTCACCCTCTCACAGGATATTTTAAATCCTATAATGCGTGAGCTCTTCTGCCACTCAACCTAATAATTATTGTTGGGGATGATTTGTTTATCTCATCTTAGAATTTTATTAGGCAGCTTTGTATATTTGTTTTTTATGGTAATATAAAGAGTATATCTCTCTTTATAGATTATTTAAACTATAGGTAGTAGGGCGATTCCAGACTATTAATGTCCTTATTGTGTACTTTCTGATAACAAATGTGTCCAAGGTACCTTGACACATTAAAAAAGTAGGTAAGCTTGCGCATACTTTATTTGCTTATCCGCCTTGGTACAGCGCACAACCCTTTTCTCTTCTAACATACTTTACCGAATTGTAGATATTCTGGTATATTTTCCGTCAAATCATCTCAGATCTTTACCTTACTTAATTAGGGTTGCGATTCTTTCTGGTAATATACAACCAACCCAAAACCGCTTTCATAACATGCTATTGTTCCACTAGGGTTCCCCCATCAAGGTAAGTTACGCCCCTTTATATCGAATGTTATCATCGATTACCCGCATCAATGGGTGTCCGTTTTCAAACTACATACCCGCACTACCTTGACCAATACCAGGACCAATTGCACCTAGACCGATGGCTAGGCCTGCCCCAATAACGGAAGCACCACAAATGATTGGATTCATAATCCTCTCCTTAAAAGTAAAATTTCTTATTGTTTAAAATGCTACAACACTAGCATTTGATTTTATACAATCAATAAATCGATTTTAATATAATTTCAGAATGAAAAGTTCCTTAATGTTATTATTATATCGTAAAATTTAAAAAACGAAAACATTTTGAATAGTAATAACTGAAATTAAAAATTAAAATACAACTTATAAATAAAACATCTGCTTATTGGTTGTATCAGTCAATAACTAATTTTCTAAATCTAGATCAGGGATCTAACCAGGAATTTTAAACCTTAATGACCTTCCATTGCTTCACCAATATAAGCTCCAGATAAAGTCGCAAAAATTAGTGCTTGAATACCACTAGTAAATAGTCCTAAGAAAATTAGCGGGATTGGTACTATAAGTGGCACTAATGACACCAGAACGCCGACTACCAGTTCATCCGCAAGAATGTTTCCAAAAAGTCGGAAAGCAAGTGATAACGGCTTTGTAAAATCTTCTAATACGTTAATAGGTAATAGAACAGGTGTCGGTTCAATATATTTAGTAAAAAATTCTAAACCACGTTTTCCAAGACCTGCGTAGAAATAAGCTGCTGATGTTAAAAGAGCAAGTCCTGCTGTTGTATTAATATCATTAGTAGGAGCACCTAGCTCACCATTAGGTAATTCAATAATTTTCCAAGGAATCAACGCTCCAGACCAGTTCGCAACAAAGATAAATAGAAAAAGGGTACCGAGATATGGAACCCATTTTTTATATTCTTTTTCACCAATCTGTGTTTTAGCAATATCGCGGATGAATTCTGTTAAAATTTCAGCGAAATTCTGCCCGCTTTCAGGAATAGTCTTTAATTCACGAGTAGTTAAAGTACCACCTAATATGATGACACCGATAACAATCCATGAATTAATTAAAACTTGACCATGAACTTCATAATCACCTAATGACCAGTAAAAATGCTGACCTACTTCCACACTTGCAATTTCATAAATTGAATTAAAAACAATTGCATCCATGAGCTACCTTCTATTAAAAATCTTCAATTCTAAAATGAAACTATAACTTTTTGACTCATATATCCTTATTTAGTATTCTGTCCTTTAACGATCGAATCTGTTAACTCATTTAGAATAAGTTCTACTGAACGAATTGAGTCATCATTGCCTGGAATGGCAAAATCTGTTAAAGTTGGATCACAATTAGTATCAGTAATAGTAATTGTTTTAATACCTAGCTTAATACACTCTTTAACAGCAATTAGTTCTCGAGGTTGTCCCACTAGAATTACTACGTCTGGAAGAGATCCCATCTCTTTTACACCACCAAAGTACTTTTCTAACTCCCTGGATCGATAAACTAAAGTTACCCCCCAAAAAATCTGGACAAACTAATGTTAATGTATTAAGGGTAAGTAATAAATTAGAACTATTCCCCTATAAATCTAGACATGAACAAATATCAACTAGCTTTAAAAAACTTGGTGCAGGAATCTTAAGTACAAATAATATTTACTTTAACACTCTTATAACAAAATATAAAAATATTATTTTAATAACAAACAACTATTTTTCTTTAATCGAATATTCATACCTAATCATTAAACGTTATTATTTTACTAATAATTTGAAGGTTATCTATATAAAGTATACTTGTTGAAAGAGACTAGCTTCTACTCTTAATAAATAAGAACTTACTGACATAACTCTTCATAAGGAAAATAGAAGAAAAGATTCCATATAAAATCAGTATACTTCACTAGCTTTCTAATAATATTAAACAAATAACTTATCGGAGAATTTTTGCTCATTTTAAATTTTTACGGACATACAAAAAACTTCAGGTCATAAAATATGAAGAGTTACTCCAGTGCCTAAAAATTAAATTTTATTAAACTAGCCGTACTCCAGCTTTTTGTTACAGTTAAAGAGTTTTAAACCTAATCTTAATTCAAACGAATAATTAAATTAGTTCGTAGTTGCCGCATTTTACTAATTTTGCAATAAACTATTATATAAAGTCAAAATAATTCAGGTCACACTGATACTAAGATAAAATATAGTGGAAATAATTATTTTAAGTAAAAATCAAAGTAATTTATACTAAACAAAAATATTAACTAAATTATGTATTGCAATAAAATACTTTAAAAATCTGGTCTTAACTCCTTAAACTATAAGACCTACGGTATAAGGTAAAGACTAAATATAAGAGAATTTACTTAAAATTTGCTATCCAACTATTAAAATATTAACGAACCTACACTATCTTTTCGCTTGTTTAAAATAGCAGCTTCTTTCTTCGTTAAACGACTTAAAGTACCATCCTCTTCTTGCTGATTTAATATTTGTAAGTTCTCAATACAAACTTTCATAGTTGACCAGTTTGTTAACATTCCTCCTAGCCATCGTTGATTAACGTAATGAGAATTAGATTTCTCAGCACAAGATTCGATTATAGAAGCGAATTGTCGTTTAGTTCCTACAAAAAGAATTGTTTTATTGGTAGGTTGATAAAATATTTACCACCATAAAAATACGAGGCATGATTTTTAAATCACCTGGCTTCATTAAGTATAAGCTTACAGTAAAATGGCTTGAGTTGTATGTAACGCTTTCTTTTTCACCATTAAATTAAGGTATTTTAAAAAGGTTCGTTTTTTAACATTTCGAAACAGCGAATAATAAAGTCAAAAACAAAAGAACTCATATCATTACCGTACTAACTTATATAAAACAAAGAACTTTTATCTAACGGTATTCTCATATCCGAGATGGGATTCTCATAAAATATTTTTGTTTGGTTTTATGAACTTTAAATAATTTCTACAGTTTATCTATGATGAAATAAACATGCTGACTTCAGCTTTATTGTTAAACCCTTACAGTATTAGGATTAAAGATAATATAAACAGCCTAGAAATAAAGCAAACCTATAAAGAATTAACTTAAGCTGTTTTAAAAACAAGAATTAACTAGACTACCGAACCGCACTTTCTTTTCCAGCTTTAACTAAGTAGTCAGTGGTATCTGACAAACAAATTAATGTTTGTAATATATCAATGATATGAATTCCATTTCTTTCACCGTAAATATATGACGCCATTTTTGGATTCCATCGACGTACTTGATGCCCAAGATGAACCCCTGAATCTACCATTTGTTTTACAGTAATCATAATATACTCCATTAAATCTTATTGTATGTTAAGTCGATTTGATATATAGCGATATTAAAAATATCGAAAATCAATACAAAATCCACTTTGCCAAAAGTTAGTTTTTACATCAAACATGGGGAAATATAAAAGTAAATCTAGATTTTTAAAAATAAATCTTCTATTCTAAAGGAAGCTTCGTTAATCTCTTAGTAGTTATTAAAATATTGTGAAACTATAGCTTCAGCTTCAAAAATATAAATTAGTAAACATTACGTAATTTAAAAGGCGGCACCCAGATTCGAACTGGGGAATAAAGGATTTGCAATCCTCTGCCTTACCACTTGGCCATGCCGCCCCAATAGGATTTTAGAGTGCCACGACAGTATTATAACAGCAAACTTCATAAGTTTATTTAACTCCTTTACCAATTGCTAAAATTGAGTATAAACTGACCAGCAGGTCTTAATGAAACTAGACTAATTACCTAAACTTATACACGAATAAATGTTCGCAATCTCTTTAAAATGTATGTGTTAAATAATAAACCTATTGAAATAAATGCGATTCGGCTTGACGAAATGGAAATATACACGTAAACTTCATGTAAAAAAGGTAAAGCCAAATCAGAACCCGAATTAAACTAAAATAAACTGTCGTATTATAAATGAACCTTACGAAGTGAAGCTGTGTACGATTCGATTAATTATTATTTTAAAAATAAAGGGTAAAATAAAACGCCTAAGTAAAAAAAAGCTATCCATTTTAACTTATTTTATCAGTTAAAATAAAAAATCAAAAAAGAAATAAGAACACAGCACCATAAAAATAGGTAAAATACCTATAAGAATATTATCTCTTATCTCTTTTCTACTTATCTCAGCTGATAAGGTAAAATAAGAGAATTTCTTGCTGTTAAAGTCTATAAAAATTTATAAATAAAATAACGAATAATTTAGACCAAAAACTCGGTTAAGAAGAAAAATACAACACTAATATTTAACGGTATATTTGAAAGCCAAATGAAATATAAGACACGTTTGGATTGATAGGAGGTTGAAAAATAACAACAATCCAACTAACAAAAAGGGTATTATTAAATATTTTAACTAAACTTGAAAAAGATACTCCATTAACGAGTTGAAAGTCATTTTGAAGGAAAGTAATTATGAAATTGCTCTTACTTAATTTTTGATTAGCCTTGTTATTTTTAGACTAATGTAAAGTGCAAAAAGTAATAGAATGAAAATAGTATTGGACATATGACATCTTACAGAAGAACGAATAAATATTAAATTATATTAATTTGTGTATGAGATTAATGAAAAAGTATAAAATTTACAAAAGTTTGTTACTAGCGAGATGATAAACTATTCATGTCTCGATTAGCTAGGCGGTAAAAAATCGACCTACTAAAATGATTAAAAATTTTGTACTTCCAGATTTAATAGAAATTCAAAGAGCTAGCTTCATTTCTTTTTTAGAAAAAGGTCTCAGTGAAGAGTTGGAAAATATATCCAGCATTAAAACAGAAGATGGTAAGCTGGAACTAATATTACATACATCAAAACTGAAATTTAAAAGACCAAAATTTTCACCCCAAGATGCTATTAAAAAAGCACAAACCTACAGTGCTGCCTTATACGTACCTGCTCAAATAAATTATAATAACCGTTTCAAATCCAAATTACAAAATATCTGTTTCGGTGAAATTCCACTAATGACTGAACGTGGTACATTTATTATCAATGGTTCGCCAAGAGTAATTGTTAATCAGATTGTCCGAAGTCCGGGAATATACTATAAAGCAGAGTTTAATAAAGAAAATCAAAAAACATTTACTGGTACAATTATTTCAAATCGAGGATCTTGGTTTAGAATTGAGACAGATAAAGACGGGTATGTTTGGGCAAAAATAGATAAAGTTAAGAAGATTCCGATTTTTATATTATTACAAGCATTCGGTTTACCTGTGCGGGTATGGAGTTAGAAAATAGACACTCAGTGATGCGGGTAATCGGTGATAACGGTCGATATAAAGGGACGTAACTTACCGTGATGGGGAAACCCTATTGGAACAATAGCATGTTATGAAAGCGCTTTTGGGTCGGTTGTATACTACCAGAAAGAATTGCAACCCTAATTAAGTAAGGTAAAGATCTGTAATGATTTGACAGAAAATATACTCGAATATCTATAATTCGGCAAAGTATATTAGAAGAGAAAAGGGTTGTGCGCTGTACTAAAGCGGATAAGCAAATAAAGTACGCACAAGCTTACCTACTTTCTTAATGTGTCAATGGGGTAGGGACACTTTAGTTATCAGAAAGTACACAGTAAGGACATTAATAGTCTGGAATCGCCCTACTACCTATAGCTTAAATAATCTATAAAGAGAGATATACTTTTTGTATTACTGTAGAAAAACAAACATACAAAGCTACCTAAAGAAATTCTAAGATGAGATAAACAAATCATCCTCAACAGTAATTATTAGGTTGAGTGGCAGAAGAGCTCACGCATTATAGGATTTAAAAAGATCATATGACAGGGTGAGTAGCTTATTAATTTATTCAAAATATAAGAAACGTTCATGTATGTGAACAAAAAAATTCTTAGTGAGATTAGATAGTTTAAAAAAACGTCCAAGAAATGTCATGTAAAGATACACAATGGGTCATATGATGGTATAAAACTATCCGAATTCGCAAATCCAGATATTGCAGCCCGTTAAATCATTAATAAGGGGAGAGCCGTATGCAATGAAAGGTGCACGTACGGTTCGGGAAGGGTCAGTTGATACCCGCTTTACAGTGAGTATTGGCTTTCTACGTTCATCAAAAAAAGATATTCTATGCAGTACGTCACCCAGAGTTCCTAGTAAAATCTTTAGAAAAAGGAAATCCTACCACAACATTTGAAGCACTTATCTTATTGCATTCATTACTAAGACCAGATAAACAAGCAACCGTGAAAGATGCGCGTAATTTGATATATTCAAATTTTATGGATCCAAAAAGGTACGATTTAGGAGAAGTTGGCCGTCTAAAGTTAAATAAAAAATTAAAAATTTCGACTTCTCCAAAGTGTAGGTCATTACGACCGGAAGATATTTTAGCTGCAATCGATTATCTAATTAACTTAGACTTTGGCATAGGAAGCATAGATGACATTGATGACCTTAAAAATAGACGTATTAGGTCTTCTGGTGAACTAATTCAGAACCAGATCAGAATAGGAATTAGTCGAGTAGAAAGAATTACGCACGAGAAATTGGAAAAATTCCAAAAAAAAGAGAATATTACAAATTCTCAGTTACTGAATAAAAATAGTAAACTTAAGACACAACTCGATAATGTACATACACCAGCTACATTAATTAGTTCAAAACCATTAATAAGTTCATTACGAGAATTTTTTGGTTCTAGCCAATTGTCACAATTTATGGACGAAACTAATTCCCTTTCAGAAATTACCCATAAGCGACGTATTACATCTTTTGGGCCTGGTGGCTTAAATCGCGAAAGAGCTGGTTTAGCCGTACGTGAAATACATCCCAGTCATTATGGGCGTATTTGCCCAATTGAGACGCCTGAAGGACCAAATGCGGGTCTCGTAGGCTCAATCACAACTTATGCACGAATCAATAAGCACGGTTTTATAGAAAGCCCCTTTTATAAAGTTAGAGATAAAATAGTAAATAGAAATGTGAGTCCTTTTTTCTTATCAGCTGAACAAGAAGAAAATGCTGCCTTAGCTCCAGGAGATCTCTTAATTTCGAGTAATGGCGAATTACAAATAAGAGATAAATTAATTCCAATTCGATATAAGCAAGAATTCACGACAGCCTTACCGGAAAATGTAAACTACATGGCAATTTCGCCTATCCAAATGATTTCTGTAGCAACGGCTCTCATTCCATTTTTAGAACATGATGACGCGAACCGTGCACTTATGGGATCAAATAGTGCGACCCATGTTAGTTTTAAATAAATAAAACTTTACCAATTCAAAATTTTCACAGTAAGGATTATATCCGAAGAAAACAATGAATTACTCTGTATTTGGTTATTTTAAAGAAATATAGACACGTTTGAGAGTCTATCCTAAGGCCACCTGCACAAAACCTAATCTAATATTGCTGAATATTAATTTTGACCGGTTAATTGCAGGAAGCATTGGTATCTCAACTCAGACTTGAGAAGCATATAAAAACATAGGATACTTATGTTAGCATATAACTTAGTAGGCAACATGGTTAGGAATATCTAGGGGAAAGGACGTTAGATTTGTAATCTAACAGTTCAGAGAATTTACCAATTCTGAATAAATCTTTCCTCGACTCATTTAAGAATCAGGCTGCGAACCCATAATAATTTTAATAATATCTTTAATTGGAGCAGAAGGGCGTATTTGTATGGTAATAATAACAAAAGATATGTCCAGTGTCAAAACTTATAGGGTTGTTTGGCTGTAAGATCTCGAATAAAGCAACAACGGCATCTGGTTTAATATGGGGACCTAAATTGTTCAGGAATCATATCGACAGGTGTAAATTCCACACAAATAACAGAGAAAGGGGTGGGAGTATAACTTAACCAATAGTGTTATTCTTCAAGATTAAGTCTTGACAATATTGGAGAACGGTCAGTTCCAGATATACTTTGCAGGAAACACGGAATAGGTTAGAAATGTGCTAGATTAGGTGGATTTTCATGATACAAATGTTTTACATTAGAATCATACATTGTACGCATGTTTTACATGTTCCGAAACCGTGCTGACATTATAGTAAATTATACAAGGTAAATATGAGCATTAAAACGTGGTCAGACGTTGATTGGACACTATGTGAACAACGCGTCTACCGATTACTAAAACGTATATTTGCGGCCAGCCAAGCTGAAAATAAGGATTTTAGGTAGCTTGGAAGCCAAACTTATAGCAGTATGATGAATTACTCAAAAATATAGGAATGGTCCTACCAAGAAGTAGATAAAGTCGAGAGCTGGATGAAGCGAAAGTTTCACGTCCAGATCGGAAGACGAGCAGATAAGGTAACTTAATGCTTAGTTTAACTGCAAAGACAAGCTGTACCAGTAATTAACTCCCAACGGCCTGTTGTAGGAACAGGGTTAGAACTACAAACAGCCCGTGATTGTGGATCAACAATTATTGCAAAAAAAAGTGGCTTTGTGCAAGATGTTAGCGCAGAGAAAATAATAATAGATTCTTCACCAACATACTTACGTAATTTTACAGACCACACTAACAAATATAAGAATTTTTCAAAATCTTTAAGATTCCAATCCTTAATCACTGAACCCATTAAACGACATAAAAAATTTATAAAATTCAAGGACCTTTCCAACCTTTTCTTAGATAAAAAAATATCTATTGACGATCATTTACTAAAACTAATCGCAAATACTAAAAAAGATAAGATAAAGAAAAGAGTTAATGAGAAAAATTTAGATATTTATAAACTACAGAAATACCAAAGATCAAATCAGGATACCTGTATAAATCAAAAACCATTAGTTCACCAAGGAGAATGGGTGAAAAAAGGTGATATTTTAGCTGACGGAGCATCAACATCTAAAGGAGAGCTTGCTCTAGGTCAAAATATTTTAATCGCCTATATGCCATGGGAAGGTTATAACTTCGAGGATGCTATACTTATTAGCGAAAGATTAGTTCAGGATAATGTGTATACATCAATCCATATTGAAAAATATGAAGTACAGATTCAACAAACCAAATTAGGACCAGAAGAAACTACTAAGAATATCCCTAACATAAGCAACCTCGCTACACGTTACCTCGATAAGAACGGAATTATAATACCCGGTACATGGGTCGAAAGCGGAGATATTTTAGTAGGAAAGGTTACACCAAAAGGTGAATCAGACCAAACACCGGAAGGGAGATTACTCCGTGGTGCGGGTATGCAATTAGAAAACAGACACTCAGTGATGCGGGTAATCGATGATAACATTCGATATAAAGGGGCGTAACTTACCGTGATGGGGGAACCCTAGTGGAACAATAGCATGTTATGAAAGCGACTTTGGGTCGGTTGTATACTACCAGAAGAAATCGCAACTCTAATTAAGTAAGGTAAAGATCTGTAATGATTTGACGAAAAATATACTTAAGCATATAATTCGATATGGTGTATTAAGAGAAAAAAGGGTTGTGTGGTATTGATCGCCGGGTAAGCAAATGAAGTATACATAAGCTTAATTACTTTTCTTAATGTGTCAAGGCACGAAGGACACAAGAGTTATCAGAAAGTACACAATATGGACATTAACAGTCTGGAACCGCCCTACTACCTATAGCTTAAATAATCTATAAAGAGAGATATACTCTTTGTACTACTGTTGGTATCAAACATACAAAGTTGCCTAATCAAGATGAGATAAACAAATCATCCTCAACAGTAATTATTAGGTTGAGTGGCAAAAGAGCTCACGCATTATAGGATTTAAAAAAGATCCTTTGAGAGGGTGGGTAGCTTATTAATTTATTCAAAACATAGGAAACGTTCATGGATGTGAACAAACAAAAATTTTTATTGAGATTAAATAGTTTAACAATGAGTTAAACCATTAATAGGGGGAGAGCCATATGCATTGAAAGGTGCACGTATGGTTCGGGAAGGGTTAGTTGGGAACCACTTTCGAGTAAGACTTGGCTTTCTACGTTCATCAATTTTTGGTGAGAAAGGGCGTGATGTTAAAAATACTTCGTTAAAAGTACCGAATGGAGTTAAAGGTCGTGTTATCGATATTCAAATATTTCAAAAAACTTCAATACATGTCTACTTAGCACAAAAAAGGAAAATTCAAGTCGGAGATAAGATAGCAGGACGTCACGGAAATAAAGGAATTATCTCCAATATTTTACCATGCCAAGATATGCCGTATTTACAAGATGGAACACCAGTTGACATGGTCTTAAATCCCCTAGGTGTACCATCACGAATGAACGTAGGACAAGTACTAGAATGCCTGCTAGGCTTAGCTGGAAAAAATTTAGATGAAAACTACAAAATTGTACCTTTTGATGAAATGCATGGAAATGAAACATCTCGTAATCTTGTTTATAACAAACTTTACGAAGCTAGAAAAAAAACAGGACATAAATGGTTGTTTGATCCAAACTCTCCTGGTAAAAGTAGGTTATTTGATGGTAGAACAGGAGAATCTTTCGAGCAACCTATTACTGTTGGTTACGCCTACATGTTAAAATTAGTCCATCTTGTTGATGACAAAATTCATGCTCGATCTACTGGACCATATTCACTAGTGACACAACAACCATTAGGTGGAAGAGCAAAAAATGGTGGACAAAGACTAGGCGAAATGGAAGTCTGGGCTCTAGAAGGATTTGGAGCTGCTTATACACTTCAAGAATTACTAACTGTTAAATCCGATGATATAAAAGGCCGTAATGACGCATTAAATGCAATAATAAAGGGCAAAACAATACCAAACCCGGGTACGCCTGAATCCTTTAAAGTTCTTATCCGTGAATTACAATCACTATGTCTAGATATTGGACTCTACAATATTGATAAATTTAACAATACTAAAGAAATTGATATTATACATATGAAATAAAATACTATATAAAACTATTTAAGCCAAGCTCTACTAAACTCAGTGTAATTTCTTAAACTAGAAACTAAATAAAAACAAATGATTTGGTGATTCGGAAAAGTCCTACTAAAAATAAGTGTACACATTAAGTTACAAGGTAACCCCAATTTCTTAAGAAAGATGGCAAATTTAAACTGTTTCTACAAAATTCTAATATGATTGAATACGTAAAGCTAAAGACAGGATCTTAAATATATTAATAAAAGGCTCCAAGCTAGTCACCAATACTCCATCTGTAATCAAGTAAGCGTTTTAACACTGGCTAAAGAATTTGGGAATGTGTTATAAATCAATAATTATTAAGACTCTGAACTAACTGAATACTGTAGGTGAAAGATACCGAGTTTTTAACCACTGTGTACATGACGAAAAATAAAATTATTTTAAATTATTTCAATAGATAAACATATATAAGAAGAAAAGAAGGTAAAGATAAATAAGCCTACTGAAAAATCACAATTCACGGTAGGATTTAAAAGAAGATATCCTAAAGTATATCGATCTAAAAAGAAAAACAGAAGCCGAATACATTAGAATTCATCTGGCGTCCCCAGAAAGAGTACGTCAATGGAGCGAACGACTATTACCTAATGGTACAAAAATAGGAGAAGTTACTAAATCCGAAACTATAAATTATCGCACCTTTAAGCCTGAAATGGATGGACTATTTTGTGAACGTATTTTCGGACCCGTGAAGGATTGGGAATGCCATTGTGGACGATATAAACGAGCCCGACATAGACAAAATGGTGTTAATACAATAATATGTTCTCAATGTGGTGTTGAAGTTACCGAATCTAGAGTACGTCGATATAGACTAGGATATATTCAATTAGCATCACCTGTAACACACGTATGGTACCTAAAAAGTATCCCCAGTTATATCGCAATACTTTTAGATAAACCTATTAAAGAAATTGAGAAAATTGTGTATTTCACAGGTTATCTTGCCATTAATCCCGATTCTATTAACTACACAATTCCACCAGGAAACGACTGGAATTATTACAGATGGTACTATAGTAAATCATTCTTTAACGGTAATAAAAAACCTCAAGAAAATTTAAAAACCGCACAAGGTACACTATTAGACAATATTATTGGAGCTCAAGCAATTCAAAATTTGCTATCCGAGATAAATCTGGAGTATACAGCTCAAAATATCCGTGAAGATTTAAAATCAATACAAAAAACGGATGCCTTAACTGAAATAGAATTAGGAAAGATTTTTAGAAAAAAGAAAAAACATGTACGTCGACTACGCTTAATCAATTATTTTATACAAACAAAATCAAAACCCGAATGGATGGTGTTGTCATGCTTACCTGTCTTACCACCAGATTTAAGACCTATGGTACAATTAGACGGTGGTCGCTTTGCTACTTCTGATTTAAATGACTTGTACCGACGTGTTATTAACCGAAATAATCGATTACTCCGATTAACAAAGATGCTAGCTCCTGAAATTTTAATAAGAAACGAAAAACGATTACTGCAGGAGTCTGTAGACGCTTTAATTGATAATGGAAAAAGAGGTAAAGCCGTTGCTGGTACAAACAATCGACCTCTGAAATCACTTTCAGATATTATAGAAGGCAAACAAGGACGATTCCGCCAAAACCTACTAGGAAAACGTGTAGACTATTCTGGGCGTTCTGTTATCGTTGTAGGCCCAAAATTAAAACTTCATGAATGTGGTTTACCAAAAGAGATGGCAATTGAGCTCTTCCAACCTTTTGTAATTCATAAATTAATACAATTACGCCTTGCAAACAATATACGTGGTGCTAAAATAAAAATTCAACAAAATGAACCTGTAATATGGGAAATACTTGAAAAAGTTATAAAAGGTCACCCTGTTTTACTTAACCGTGCACCAACATTACACAGATTAGGAATTCAAGCTTTCCAACCAAAACTGGTACGAGGACGAGCGATACAATTACATCCTTTAGTCTGCCCAGCATTTAATGCAGACTTCGATGGAGATCAAATGGCTGTGCATGTCCCTTTATCTTTAGAGGCACAAGCGGAGGCAAGAATATTAATGCTGGCGTCTAACAACTGGACTTCACCAGCAACGGGACATCCAATATTAGTACCAAGTCAAGACATGATACTTGGTTGTTACTTTTTAACAATAGAAAATCTATCACTATATAATTTACTTCAAGAAATTAAATATTTTACTGGACTAAATGACGCATTACTGGCATATGAGCAGAAAAAAATAGGTTTACACTCTTTCATTTGGATTCGCTCAAACCTTAAAGAATACACAAAAAATAGTATAGAAATTAAAATTGAAAATAATTCTATAATACTAAAAAAAGAACACGAAAATATAACGATTGAAGGAAATAAAAAACAAAATCTAGTTCAATATATTCGAACGACTACGTGTGGCACGCTCAATAAAAGGAATAACTATGATATTACTAGAATAACACATTCTCTAGTTTACCCGAATGAAATATTTATAAGGTTACTTAAAACCGGAATAAATAATAAACTTTTATATTTATGAGTACATTGATTTTAAAAAGTCATTACTCTCATCCCTTTGATGCAAGTGGAAATAGTTTTGAGTGAGTTGGAGTTTTGATACCTCACCAACCCATAAGCTCAAAGTAAACAAAGAATTGGAAAATAGACTATCGAAATTGAAAATCCTGAAAATTAAGCCGTGTTATATCACCAATACTAAAAGAAATAAGGTTCAAAATAATAAAAAAGTACTGTGTAGAAATGTGGTCAGAAAACACTAGTAATAGTATAGAACCCATGGTATACAGGAGGTCTAACCAACAAGATATATAAAAGAGACTTGTCGATCAAGATAGAAAAAATAAACCTCTATCTATGATAGTGATATGATGTGAAGCTCCATATTTTCGTAATGAAAAACTTTGCTTAAACTTTGTACACGGGAATATATTAAGATCATCAAATACGCTTGAAATGTTTTAATAACTCGTGAGGAGCCGTATGAGATGAAAATCTCACGTACGGTTCTGAAAGGCAGTATTAATTTTAAAACATTACTGACCACTAAGGTAGATTACTATTCAATCAAGTAATTAAGGAATTCTTATAACATAAATTTTAACACGATCTAATTTATAACAATAAGAGACAATGTAGTAAAAGACCAAAACATTGTCTCTTAAAATAAAAATTAAACTGAATATGGAATCTTTTTTTTGTAATAGAACATTCGATAAAGGAGAAATGAGAAAATTAATCCAATGGTTTTTGGTAAATTATGGTACAGCAAGAACTGCTAAATTGGTGGATCGACTAAAAACAGTAGGATTTCATTATGCTACAAAAGCAGGTATTTCTTTAGGTATCGATGATTTAAAGATACCACCCATAAAAACACGCCTACTCATGAATGCTGAGACAAAAATAGAAGAAAATGAAAAACACTTCTTGAGCGGTAAAATAACAGCTGTTGAAAGACTGCAAAAGGTAATTGACGTTTGGAATACCACAAATGAATTATTAAAAAATGAGGTTATTATTCATTTCCGCCAGACAGACCTATTAAATCCTGTTTATATGATGGCATTCTCTGGTGCACGTGGAAATATTTCCCAAGTAAGACAATTAGTCGGAATGCGAGGTCTAATGGCAGATTCGCGAGGAGAAATTATTGATTTACCAATCAAAAGTAATTTTCGTGAAGGACTAAATGTTACAGAATATTTAATCTCCTGCTATGGTGCACGAAAAGGGTTAGTAGATACAGCACTGCGTACCGCTAACTCTGGATATCTTACACGTCGATTAGTAGATGTAGCACAAAGTGTAATTATCAATAAAACGGACTGTGGTACATACCACGGAATTTTAGTAAATCCACTAATAAAAGATAAAAAAACATATATCTCTATAGAAAAAAGGCTAATTGGACGTGTTTTAGCCAAAGATGTTTTCGACATTCAAAATAAAAAATTAATCGCTAGTCGCGGGCAAGATATATGCTCGTATTTAGCACCAAAGATACTTAAAAATACTACCCAAAGGCTTTATGTACGTTCTCCTCTAACTTGTGAATCAAACCGAGGTATTTGTCAGCTCTGTTACGGTTGGAGCTTGGCACATGGTCGACTAGCACAAATTGGAGAAGCTGTTGGAATTATTGCTGCGCAATCAATTGGTGAGCCCGGTACCCAATTAACTATGCGTACCTTTCATACAGGTGGTGTATTCGCCGGGAACGTAGCTGATAGAATTTATGCCCCACATGACGGAATTTTAGAATATTTTTCTGATTCTGGGGGGAAAAAAATTCGTACGAGATATGGTGAAGACGTATTTTTCACCTTTACAGAAAAAAGACTCTTCATTAAAGAAACAGAACTTAATACATCTACTCTTACTTTACCACGCTACACGATAATATTTATAAAACCAGGACAAAAGATATTTGCTCGACAAATCATAGCTGAAATGTCAAGCATTACAGAAATTGTACCTAGTTCTGACAAAAATGACTGGGTTGAAGCATCAAAGGAAGTAAAAACTAATATTGGAGGACAAATATACTTTGATAATCTAATTACTGTCCAGCAACACAATGCATCTGAAAAAATACAACAGATAAATAAAAATCAAAATGTAACTAAAGCAAAGGAAAATGGACTTGTTTGGGTACTAAACGGAAATCTTTTCTCATTTTTAACTATTTTTAAGAAACTTAGTATTGAAAGTAAACAGCGCTATACCTTAAGTGAAATGAAAATTTCTAAAAATCGTAAGTTCCAAATATTTATAGATAATGTTTGTAATAAGTCTATTTATAAGAAAAATCAAAATATAAAACATAGAATTCTGCAACCGTGTTCACCAACGTTTACTAACCTTGAAACCTACAACTACAGAAACAAACAAATTCACGATAAAAATTATGAAAACCCCTATCGATATCAATTCTACACGAAGAACTTAAATATAAAAATAAATTTAAGTAAAGTACAACAACTAAAAAAACAAGTAAAAATTGATTTTCATCAGAATAAGGTAAAAGCTATAAGAAAAAATAGACTCGGTAAAGATTATAAAACTTATAAAAAACCAATACCACATTGTGAAACGTCTTATCTCGAAAAATACGACAATATAAACTTCTGTTCTCAAGACATAAAAAGATATCCTAAAGAATTGTCATTCGACTACCAGAACTTAAATAAACAAAAACATTGTCAATATGAAGAAATTACTGTACTAACTTCCAATAAACAATGCCTAATACATAATACTGAAAATCAAGTAATATTTGATACACAACTAAGAACTTTAAAGGTAAACATAGGTGACTTAATTTGTAAGGGTAACGAAATTGCAGATAGTTTGCGCAGTACACAATCTGGGCAGATAATTTCTATACAACATAACCAAATAATCTTACGAAAAGGAATACCAAACTTAGCATCAGAGAACACATTAGTTGGGGTAAACAACCGTGACCTTATTGCTAAAAATAACTTATTATTCCATTTAGTCTACAAAAAACCAAAAACCGGAGATATTGTTCAAGGCCTGCCAAAAATTGAGGAACTCTTAGAAGCTAGGCGTACAAAAGATCTACAAACAATTGTTGATAACCCACACGAAAAATTAAGACAACAATTTAATTTTTATAAACAAAAGTACGATAACGCAATAGCAACACGTAAAAGTGCCGAGAAAATACAACAATTTTTGGTTAACGGGATTCAATTAGTTTATCAGTCACAAGGTATAGAAATCTCTGATAAGCATATTGAAATCATTGTTAAACAAATGACATCAAAGGTTTTAATCGAAGAAGGGGGTGAAACATCGCTACTCTCAGGAGAAGTTATCGAAATAAATCGTATTGAAAAAATTAATAAAAACATTATTAAAAAAGCTGAATACCAACCAATTTTACTCGGTATAACTAAAGCATCCTTAAACACGGAGAGCTTTATTTCAGCCGCAAGTTTCCAAGAAACGACACGAGTATTAATTCAGGCAGCTGTAGAAGGGAAAACAGATTGGTTATATGGTTTAAAAGAGAACGTAATTCTTGGACGTCTAATTCCTGCAGGAACAGGATTTCAAACTAAAGAAAAGTCAACAACGAAACTTTTACAAACGCCAACAGCCAACAAATTTGACAATTAACTCATTTAGAAAATGCCTAAGGTAAGATAATAGTTATCTTACCTTAGGCATTTTCATACTGCTAAATTAGAGTAAAACGAAATATTTTTATCTGCACAAACTTTTATTATCTATCGTTCGAATTATAAAGTAATGGTTAAAGAATTATCTAACGAAAGGTATAAATGACCTAATCTTCCTTGATTAAAAGAGTGCCTTAACGCTATATTTTCAGTAGGGGGATATAGCTCAGTTGGTAGAGCGTCTGCCTTACAAGTAGAACGTCAGCGGTTCGAACCCGTTTATCCCCAATTAAAATGATTTCAAATTCTACATCTTACGTACCTTTACGCAAGGTTATTTTTAAAATCGAACCTTAGAATTTATAAATAAACACTACCGTGTAACTTTTACCCAAGTACACTTTTTGTAAACTTTAAGTAAGGAAATATAAAACTACAGGTCTTAACACTATAACTTCTGTATACCCTAAAGTTACGCATTACACAGGCCATTATCTCTAAGCTATTTAGAGAGTTGTAAACTGATTTACAAGGTAACCTAACCTTATTGGTTACCTGTTTTCTACGGATAGAATTTCTTCTAAAGCGTCTGGATTATTGCTAACTGGGTCAAAAACGTCAAGCATAAACCTTTTTATTTCCTCCGAGGTTAAACGAGGATAATTTTTTAGTAGTCTAGCCTCCCACACAGCCAAACTTAGCAAGGCAGAAATCTGTTTACTACTAGTGTATAACCCACTTTATCTATACGAGGTAATGCTATACGCACAAACTTCCCTTCTGTTCTTTTTTACGAGGTTTACTATTAAAAGAAATAATAAGAACATTTATCCCAATTGGATCTTAATTATAAGGAATACACATCATGGAGTATGACCAGAGTTCTATTTAGGGAGGATTTGATAAAGCAAGTCGTAGAAATCGAAGATGCTCTAGTCTGAAAAAGATTCAACGGAGATTTACAGGTGGCGATAACCCATTCAAGCAACCCTCTTTAAAAAAGTTTGGTTTTCGTGACATTGGCGTCCCCTTCAACTTTACGTTGGTGAAAGATATCCATGCTACTATTGAGTGTTGCTTGGATATCCGCAAAAGATTCGTTAATCAAGAATTCCTTAATTTTTGTTACACTAATGTGGATAGAGTGTTAACACAAGAAATATTGAATCAAACTGTTGTGATGCGCGGTGAAGATATACCTTCGTGGCTAAAGCCTATTGAAAAAAGGTGTCTTGTGTGTACGTTACTATGTTTGCTTAATAGACCCCATCGTAACTGATGAATTCATTAGCTAAACAGTACATCATACACCTAAGTTGCTCACTGTTTACATAAACTCTTTAGATCAAGTAACACTATTATTTATGATATGTGTCGACATGAGGGAAAGTTAACGCCGTGTTTGTATATGACTCTGATATCTATGATAGAAAGTTAAATGGTTTAGGATTTTACTCGTAGTCACATTTACCCTCCCTAAACTGGACAATTACTTATGATTTTTTACTTTCCTGTTGGATTAAGCTCAATTTTTGACTAATACGCAGGTTATACAGATGTTTGCTGCAATGAAAATGCCAAATTTTTCGTTTTTTAAAACCCTAGTTCGAGCAAGCCGTTGAATCATCCGACCGTTACACATAAACTTAAGAAGTCCTTGTGTAAAACGAATGATCTGTTTGATAAAGTATTTAACACACATTCCTTCAGAATAGGTTTCCGCTAGTCAATTATTAAGGCTGAGAACATTAATATGGAAAATGCTAAAACACTAGCTAATCACTCGAAGAGATATACCACTGCCTTATATAATCAAAAAAGATACTTCAAAATATACTCAAAGATACTGAAGACTTCCGCTCTATCCAATAAAACTAGTATTGGTTGTTTCACGTAGCTAACAAAATTTAGTGTGTTGGCATATCGGAAGTGTTTTATATAACACAAAATACTCGCCCCTATTAACACACTGATCCTGAAACACTATGCGATTAGAACATAATTAAAGACTTACTTAACAAATAAAATACAGTATGAGATAATGGTAATGTAATCGAGCAAAACATTTGTCAAGTGAATACCTATGAGTAACTCTGACAATACCGAAGAAAGCAGCGCTTTACAAAAAAGTGATGATCAGTCATACGTAAAGCGCTTTAACTAAATTAGGCTTTTTACCTAATTCGTAGCTTAGTTATTCCATCACTATTTTATTACGACTTTTTTATCTGTTATGTTGCACGTTTCAATAAGTAATAAATAGAAAATTATAGTTGAATTTAACCATATTAAATTTGTGAATATTTGCTGCTTCTGGACATTATACTCCTATTCTTGCAATAATTTGTAATTTAAATATGTAAACTTAATTTATATTCTGGCATCCCAAATCAGCATCAGCCTGTTAACATCACTATTACAAATAGAGCGCAACAAAATCTAGTTTTTAATTTGACTTTTGTATTAGAGTTTGCTTCAAAAAAAACACGGATTGATCCAGGTTTTTTTCTCTGGATTGGATATTTACGAAATTATTTACGAATTAAATACGAATTATTTACCCAAAGGAATATTTACGCTGGGATTGTCCTGGCACCGAGATAGTTTCCCGTAGGGCCCCCCCTAAAGTATATTTTCCGCGCCAATGTTTCACGACTAAGTTCGAAATGGATTAGTGTGGTTCCACTGGGCTAAAGACACCAAGACTTGCGAACGCTAAGAAAACAAAACGCTTATCTTAAACTTTCGCGTGTTTTAAAAATTAGGTTAAAATCCTCGATCTGTTAGTATATCTCAGCTGCAACTATTACTAGCCTTCCACTTGATACCTATAAACGGCTAATCTGGCCGTGATCTTACCACTTTCGTGTAAGAGTACTCATCTTAAGGTGGGCTTCCTACTTATATGCTTTCAGCAGTTATCCACTCCGCACGTGGCTACCCAGCATGTCCTGTTGGCACAAGAACTGGCACACCAGTGGTGCGTCCTTCCCGGTCCTCTCGTACTAGGGAAAGCTCCTTTCAATACTCTAACGCCTGCACCGGATATGGACCGAACTGTCTCACGACGTTCTGAACCCAGCTCACGTACCGCTTTAATGGGCGAACAGCCCAACCCTTGGGACGTACTACCGCCCCAGGATGCGATGAGCCGACATCGAGGTGCCAAACCTCCCCGTCGATGTGAACTCTTGGGGGAGATCAGCCTGTTATCCCTAGAGTAACTTTTATCCGTTGAGCGACGGCCCTTCCACACGGCACCGTCGGATCACTAAGGCCGACTTTCGTCTCTGCTCGACTTGTAGGTCTTGCAGTCAAGCTCTCTTATGCCTTTACGCTCTACGGCTAATTTCCGTCCAGCCTGAGAGAACCTTTGCACGCCTCCGTTACCTTTTAGGAGGCTACCGCCCCAGTAAAACTGCCCACCTGAAACTGTCAAGCGTCCTGATTCAAGGAACGCTATTAGACTTCTAACTCTCCTAGAGTGGTATCTCACTGATGGCTCGCTTAATCCCGGAAGATTAAGGTCAACGCCTCCCACCTAAGCTGCGCAAGAAGAGCCCGAAGCCAATCCCAAGCTACAGTAAAGCTTCATAGGGTCTTTCTGTCCAAGTGCAGGTAGACCGCATCTTCACAGTCAATTCTATTTCACCGAGCCTCTCTCTGAGACAGTACCCAAATCGTTACGCCTTTCGTGCGGGTCGGAACTTACCCGACAAGGAATTTCGCTACCTTAGGACCGTTATAGTTACGGCCGCCGTTCACCGGGGCTTCGGTCGCCAGCTTCGCATACGCTAACCAACTTCCTTAACCTTCCGGCACTGGGCAGGCGTCAGCCCCCATATTTTGTCTTTCGACTTAGCGGAGACCTGTGTTTTTGATAAACAGTCGCTTGGGCCTGGTCACTGCGGCCCCTTCCGGGGCACCCCTTCTCCCGAAGTTACAGGGTCATTTTGCCGAGTTCCTTAGAGAGAGTTATCTCGCGCCCCTTAGTATTCTCTACCTACCTACCTGTGTCGGTTTAAGGTACAGGTGTATTTACCACATGTCATTCGAGCTTTTCTTGGAAGTGGGACATCAGTTGCTTGTGATACCGTAGTATCTCGTATTCACACCTTAGCTCGGGACATTTTTTATTACATCCCTCAACACCTTAAGCGCTTAAACCGGTAACCAACATCCGGCCAACCTAGCCTTCTCCGTCCTTCGTGACTAAATAAAATACAGTACAGGAATATTAACCTGTTGTCCATCGACTACGCCTTTCGGACTGGCCTTAGGTCCTGACTCACCCTCCGCGGACGAACCTTCCAGAGGAAACCTTAGGTTTTCGGGGTATTGGATTCTCACCAATATTTTCGTTACTCAAGCCGACATTCTCACTTCCGCTTCGTCCACACCTACTTGCGATGATGCTTCAACCTACAACGGAACGCTCTCCTACCGATATTTCATCTCACAGCTTCGGCAAACCACTTAGTCCCGTTCATTTTCGGCGCAAAAGCGCTTGACCAGTGAGCTATTACGCACTCTTTAAAGGGTGGCTGCTTCTAGGCAAACCTCCTGGTTGTCTACGCACTGATACATCCTTTGCCACTTAGTAGTTATTTAGGGGCCTTAGCTGGTGATCTGGGCTGTTTCCCTCTTGACAATGAAGCTTATCCCCCACTGTCTCACTGGTTAATTGAAAGCATGTCTAGTATTCAGAGTTTGCTACGATTTGGTACCAATTTCTCAGCCCGCACCGAAACAGTGCTTTACCCCTAAACAGCTCATAATTAACCGCTGCGCCTCAACGCATTTCGGAGAGATCCAGCTAGCTCCGAGTTCGATTGGAATTTCTCCCCTAATCACAGCTCATCCCCCGATTTTTCAACATCGGTGGGTGCGGTCCTCCACTTCGTTTTACCAAAGCTTCATCCTGGCCATGATTAGATCACCCGGGTTCGGGTCTATAAATAGGGACATACGCTTTATTCAAACTTGCTTTCGCTAGGGCTCCGGCTTAACAGCCTTAACCACGCCACTACCTATAAGTCGCCGGCACATTCTTCAACAGGCACGCAGTCAACCTTTAAATAGGCCTCCTACTGCTTGTAAGCTTATGGTTTCATGATCTATTTCACTCCCCTCGCGGGGTTCTTTTCACCTTTCCCTCACGGTACTAGTTCACTATCGGTCACTTAGGAGTATTTAGCCTTACGAGGTGGTCCTCGTTGATTCACACGGAATTCCACGTGCTCCATGCTACTCGGGATACAAACAATAATAGATAAATTTTCGGTTACAGGGCTGTCACCTTCTTTGGCATCGCATTCAACGAATTCACCTAACTGCACTAAATATTTACGCCTGTCCCACAACACCGAAAATCGGTTTAGGCTGTTCCCATTTCGCTCGCCGCTACTAAGGGAATCGCTTTTGCTTTATTTTCCACCGGCTACTAAGATGTTTCAGTTCACCGGGTTACCTCTTTCTTACCTATAAATTCAGTAAGTAGTATAATAGGTTGCCCCATTCGGGTACCTCCGGATCAAAGCTTGTTTCCAGCTCCCCGAAGCTTATCGTTGGTAACTACGCCCTTCATCGTCTCTAAGTGCCAAGGTATTCACCAAAAGCTCTTCTTCATTTAACCTAAAATGAATATTTTTGTAAAAAATATTAAAACTACTAAAAGGTTTACGAGATGGAGATAAGCGGACTCGAACCGCTGACATCTGCCTTGCAAAGGCAGCGCTCTACCAGCTGAGCTATACCCCCTTTTCTCTTTCATCTTTAATGTAATGCTTGAGTTTTCGAAAAATAAAATGAATCATCGTTGGGCCATGCTAGATTCGAACTAGCGACCTCACCCTTATCAGGGGTGCGCTCTAACCAACTGAGCTAATAGCCCTCGGACTCTAAGATTCGGCAAATTATCTGTTAACACCAAGCATGCAAACTAATTTAGTTCAAAATTATGTATATAAATTTCCCTATAAAGGAGGTGATCCAGCCGCACCTTCCAGTACGGCTACCTTGTTACGACTTCACCCCAGTCACTAGCCCTGCCTTGGGCATCCCTCTCCAAAAGGTTAAGGTAACAACTTCGGGCGTGGCCAGCTCCCATGGTGTGACGGGCGGTGTGTACAAGGCCCGGGAACGGATTCACCGCCGTATGGCTGACCGGCGATTACTAGCGATTCCACCTTCATGTAGGCGAGTTGCAGCCTACAATCCGAACTGAGGCCGGGTTTTTGAGGTTAGCTGACTCTCACGAGATCGCAACTCATTGTCCCGGCCATTGTAGCACGTGTGTAGCCCAGGGTGTAAGGGGCATGCTGACTTGACGTCATCCTCACCTTCCTCCGGTTTATCACCGGCAGTCTCTCTAGAGTTTCGTAAAACGTAACTAAAGATAAGGGTTGCGCTCGTTGCGGGACTTAACCCAACATCTCACGACACGAGCTGACGACAGCCATGCACCACCTGTGTCTAGGTTCCCGAAGGCACATTAATCTTTCAAAAAACTTCCTAGCATGTCAATCCCTGGTAAGGTTCTTCGCGTTGCATCGAATTAAACCACATGCTCCACCGCTTGTGCGGGCCCCCGTCAATTCCTTTGAGTTTCACTCTTGCGAGCATACTCCCCAGGCGGGATACTTAACGCGTTAGCTACAGCAGTGTACGGAATAATTCGCACACCACTTAGTATCCATCGTTTACGGCTAGGACTACCGGGGTATCTAATCCCGTTCGCTACCCTAGCTTTCGTCTCTTAGCGTCAGTGTCGGCCTAGTAAAGTGCTTTCGCCGTTGGTGTTCTTCCCAATATCTACGCATTTCACCGCTACACTGGGAATTCCCTTTACTTCTACCGTACTCAAGCCTAGTAGTTTCCACTGCCATTCCAGAGTTAAGCCCTAGTATTTAACAGTAGACTTACTAAGCCACCTACAGACGCTTTACGCCCAATAATTCCGGATAACGCTTGCATCCCCCGTATTACCGCGGCTGCTGGCACGGAGTTAGCCGATGCTTATTCCTCAAATACCGTCAAAGTTTCTTCCTTAAGAAAAGGAGATTACAACCCAAGGGCCTTCATCCTCCACGCGGTATTGCTCCGTCAGGCTTGCGCCCATTGCGGAAAATTCCCCACTGCTGCCTCCCGTAGGAGTCTGGGCCGTATCTCAGTCCCAGTGTGGCTGATCATCCTCTCAAACCAGCTACTGATCGCGGCCTTGGTAGGCCATTACCCCACCAACAAGCTAATCAGACGCAAGCTCATCCCTAGGTGAAAATTTCTTTTACTCATAAGCTTATGGGGTATTAGCAACCGTTTCCAGATGTTATCCCCCGCCTAAGGGTAGATTCTTACGCGTTACGCACCCGTCCGCCACTATTTCAGCTGAGCGAGCTCAACCAAAACCGTTCGACTTGCATGTGTTAAGCATACCGCCAGCGTTCATCCTGAGCCAGGATCAAACTCTCCATGATAAAATCATTCTTACCGTATATTCTTTTATAATTTTTATTACGTGCCAGCTAATCGAAAACTATTAGAATTTTTATTACGTAACCATTTGCTTGCGAAGAATACATCGTGAATCCTGAAAACATGCACCTATACGAAATAAACTTTTCAATTTCTTATCGTAGGTAACTGGAAGTGTTGGGCAAGATTACTCAAAATTATCTATCTGTTTCTTCCATCTTGTCCAAAACTGAGGTAAACGCACGTTTATCTGATCAATGTTTTGAGATACAAACAATCAAATACGATATAGCTCCTCGTAATTTGATTTCAATATTTGTATTCATTTCGGTCGCACTTTGAATATAACTTTTTTCTCTTAAAATGTCAACTAACGAAAATTATCAAAATAAATTAAAATTATCCGGCATGGACTAGTAAAAATTCCAAGTAATACATTCTTTTCCCTGGTCAACCGTGTCCCACGCGGGCGAACGCGCACAGTCCTTAGTACTTTTAAATTTTACGTACCACTGACCATCGCTTTTTTATAAAGCGCTGCTTCCCATGGTATTGTTATAATTCCTCATAGGTATTTACTTGATAAATATTTTGCTCGGTTACATTATCATTATCTCAGGCCGCATTTTGTTTGTTAAGTAACGCTCTAACTCTGCCCTAGGCGCAAAATAACGTTAGCTACGTGAAACAATAAATATTAGTTTCATTGGATAGAATAAAAGTCTTCCGCATTTTTGAGTAAGTTGTTTAGTTGTTTATTTTTTATTAAATTTTAAATAATTCTGCCCCGAAAGGCAGAAGATCTCTAAGCTAAATAATTAGAATAGTTAGAATTAACCGTTAACAGAAGGAGCTTCGATTGCAGCTAAGTCTAATGGGAAGTTGTGAGCGTTACGCTCGTGCATTACTTCCATACCTAAGTTAGCACGGTTGATGATATCAGCCCAAGTGTTGATTACACGACCTTGAGAGTCTACAACAGATTGGTTGAAGTTTAAACCGTTAAGGTTGAATGCCATAGTTGAAACACCTAAAGCAGTAAACCAAATTCCTACTACTGGCCAAGCAGCTAGGAAGAAGTGTAGTGAACGAGAGTTGTTGAAAGAAGCGTACTGGAAGATTAAACGACCGAAGTAACCGTGAGCTGCAACGATGTTGTAAGTCTCTTCTTCTTGTCCGAACTTGTAACCTGCGTTAGCAGACTCGTTCTCAGTAGTTTCACGAATTAGAGATGAAGTTACTAGAGAACCATGCATAGCTGAGAATAAAGAACCACCAAAAACACCAGCAACACCAAGCATATGGAATGGGTGCATAAGGATGTTGTGCTCAGCCTGGAATACGATCATGAAGTTGAAAGTACCAGAGATACCTAAAGGCATACCGTCAGAGAAAGAACCTTGTCCTAGAGGATAGATGATGAATACTGCAGTAGCAGCTGCAACTGGTGCAGAGTAAGCTACAGCGATCCAAGGACGCATACCTAAACGGAATGAAAGTTCCCACTCACGACCCATGTAACAACATATACCGATGAAGAAGTGAGTTACAATTAACTGGTAAGGACCACCGTTGTAAAGCCACTCATCTAAAGATGCAGCTTCCCAAACTGGGTAGAAGTGAAGACCAATTGCGTTTGAAGTAGGGATTACAGCACCAGAGATGATGTTGTTTCCGTAAAGTAGAGAACCAGAAACTGGCTCACGGATACCATCGATATCTACAGGAGGTGCTGCGATGAATGCGATGATGAATACTGAAGTTGCTGTAAGTAATGTAGGGATCATAAGAACACCGAACCAACCGATGTATAAACGGTTCTCAGTCGAAGTAATCCAAGAACAAAAACGTGCCCATAGGCTAGTGCTTTCGCGTCTTTCTAAAGTAGCTGTCATGATTTTTTAGTTTTAATTTTAAGTTCCCAAGCAAAAGCTTGTTACTATCATTATTACTCATAGAGTATAACAAAATCTAGTTTTAAATATTTTGCGGCCTCGCTCCATAATAAATTACTTGGTTTATGTATATTGAAATGAATAAAATTTAGTAGAAGATTTACAATCAAATATTAAACAACTATAATAGAGTTAACGGATTTTAAATCTTAAAAATAATTTAATTCAGTAAACCAAATAGGAGAAATATGAATAAATATGTACTAAAATTCTTATGGCTTGAGAAAAGTATAGCTGTAGCTTTAGATCAACAAATCGGAGAAAACACTAGCCCTATTACAGAATACTTTTTTTGGCCTAGAAAAGATGCTTGGGAAGAACTAAAAACAGAATTAGAAAAAAAACCTTGGATTTCGCAGAATGAGGCGATTGTACTCTTAAATCAAACTACGGAAGTTATTAATTACTGGCAAGAGGAAAATGGAACAAACCGCCGTGACTTACAAAAAGCCAAATCAAAATTTCCAGAGTGTCTATTTATTGGGCATGATTAAAACGTAAATTGAAGTGTAAGTACTGTTAAAATACCTACACTTCACTTAAGATTGAAGACTTACCAACTCGCCTTTTTAACACCAGGTAAAATACCCTCATGGGCCATTTCACGGAGAACATGGCGTGATAAGCCGAAAAAGCGATAATACCCTTTAGGGCGACCAGTAACCATACATCGATTATGGGTTAAATCGGTAATAACACTATTACCTTTCACAATAATCCGAACATGAATTAAGCTTCATGATTAGTCGATACAAAAAATACCTCTAGAATAAACCCAAACATGAATATAATTCATTTGGTTTCTACATCAAACAATATACACCCTTAAAACTTTTCATACTTAAAAAATTTAACAATTTCACTTAATTTATTCGTTTATTAAAAGAGTCGTGTCACAAGCAACCTAATCTTAATCTTAACCAAACACTCAAGTCCAAAATAATTTACTAAAACCGAACTATAGAAAAGGAGTAAATGAGAAGAAGTCCAAACTAACCTATTTAAAAACTATCTGTTAAACAATTAACTACAAGGCATTCTCACTAATAATTGTTTATTGTTACGGGATAATTTCAATACCCACACTGAAGAAATAATATAAAACTACGTGGAGTAAACCACACTCTAATAAAATTTGACGGGATTCTTACACGAATCTTACTTCGGCTTAACTTAATAAAAAGATTCTTAAACAAAACTTATAAAATCCTGTAAGATAGTAGCGATTAAACGTTTGATCCATAAAAATTCGTAACGAATATTCCCTATAATTAATTCCAAATAAAATATAACTGTCTAATTTATTCATTCCTTCTGTTAAGAGTATATCCTATTAACTAATTTTATCTGAGTATCCCCATCCTAAACTAATAAACAATATTAGATTCGAATATTGACAGGAATAATATTGGGGCAAATCATACAATACGAAAGTAAAGATGAAATTGTATACCTTTCATTTATTAATCTTTAGATAATTATTAGAAGAGATCTCATAACACTAACCACAAAATAATTTGTCCAGTTACAAAATAAAACTCGTCTAGTTTCGTAAATAGAATAGCTAATTCTGTCATAAAAAGGAAATTTTCATTACAAAACATTATATTAAAATTCTTAATGAATAAGAAAGAAACTTACTAATCTTGAAGGTGCGCTATTGCGTGGTAATGCTTGAAGTTGACGATGATAATTTAATTTTGCCTCAAAAGAATCTGCCTCTTTTATCTTAGCCTTTAAGATTTCACGAGAAGCATTATGTTTAGCTACAAGTTTTTGACGCTTAGCTTCTCTCTCGACCATACTTTTTTTTGCCATACTTATGAATTAAAAAATTGAATTCTCAAAATTTGCATCCAGCTGGATTCGAACCAGCGATGTCCTTTCGGAGCGAGATTATGAGTCCCGTGCCTTCGTCCACTCGGCTATAAATGCGCTAAGTTAATCATAACAAATTTTAGTAATAATTACTACAGAAATAACTAGCGCATCAAATAAAACTATTCTTATGTAACGAAAAATCAAAGGAAGTACAGGTGTACTACCGTTAACCTTGACGTTGCTTGTGCTTTGGGTTGGAGCAAATAACCATTACACGTGTTTTTCGTCGTATTAAGCGACATTTTTCACAAATCTTACGAACAGACGCACGAACTTTCATAATAATATTAAGTAGTGGAAAATAAAATATAAATAGAAAATAACACTACAAGTTTCCGACTTAATAAATTTCGCGATAAATACAGAAAAACCAGTAATAAAATAAACATGTACACTTATCCAAATTGGTCTTGAATTTTAAATACTTATAAAAAACTAAATAAAAATTACCAGATATAACATAGAACTTCACCACCTAGTTTATTGATACGTGCTTGACGATCAGTCATTAAACCTTTTGAAGTAGAAAGAATTGCCATTCCGATTCCCCCTAAGACTCGAGGAATGTGAGTTTGATTCACATATACACGAAGTCCTGGTTTACTTATACGCTTCAGAGCTGTAATATAAGGTTTTTGTTTAGGACCTTTATATTTAAGACATAAAACAAGAAATTTATTAACGTACTTCTGACCTTTGGTAGGAATGTCAAGCTCTTCAAAAGACTGAATAAAACCTTCCTGCTTTAAAATATCTGAAACACTTACAGTCATCTTTGTTCTCGGAACAAGAACAATCTGAGCTTTAACTAAATTAGCATTTCTAATTCGTGTAAGCATATCACTAACGATATCATTAACCATAGTAACCTCAACAAAACTTTAATATACGAGCTAAAAATCTTACTTTAGCACTTAATACAGATCGAGTAAAACAAATATTATGACTTAAATGGCATACCTAAAGCTTTCAGTAAAGCAACACCTTCAGGATCAGTTTTAGCGCTTGTTACGATTGTGATATCCATTCCTTGTGTCTGGTTAACCTTGTCAAAATCAACTTCTGGAAACATTAACTGATCATCAAACCCAATACTATAATTCCCACGGCTATCAAAACTTTTTGAGCTTACACCCTGAAAATCACGAATTCGTGGTAACGATAAATTAATTAATCGGTCTAAAAAACCATACATTTTATCACCACGTAATGTAACAGTCATCCCAACAGGCATACCTTCACGAACCTTAAAACTAGCGATAGCTTTCTTAGACTTAGTGATAATACCACGCTGTCCCGAAATATTAGTTAACTCGTCTAGTGAAGATTCTAGAACTTTAACATTTTGATAATTTTCTCCAAATCCACGATTGATGACAATTTTCTTTAATTGCGGAACTTGCTGTAAATTTATGTAGTTAAACTGCTCCTTAAGTTGAGGAATTACATCTTTTAAATAAATTTTTTTTAGTCTTTGCATATAAAACATTATACTAACTCAAATCTAACAAATTATAAAATATCTAAGACTTACAGTTCTAAAGAACTTCAGGAGCTAAAGAAACAATCTTGATGAAATTCTTATCACGAAGCTCTCTTGCAACTGGACCAAATACACGTGTACCTTTCGGTGCGCCTTCCGCGCTAACAACTACTGCTGCATTATCATCAAATCGAATTGTCATACCACTTTCTCGTCGTAATGCTTTACAAGTTCTAACAATAACAGCTTTAACAACATCTGATTTTTTTAATGGCATATTAGGTGTAGCATCCTTTACAACTGCGACAATAACATCGCCAATACTTGCATATTGACGATTTGAACCAAGAACCTGAATACACATAATTTTTCGCGCACCACTATTGTCGGCAACATTAAGATATGTTTGCGGCTGAATCATAATTTTAGATCGTATATAATAACTGTTGCGTTAGATCGGTAAAAACCTCCTAATACTAAAGTCCTTAAAATTAAAGCTTAGAAATAATACGGGTCTTTACAGGCATTTTATAGCTGGCTGTTTTCATTGCGGAACGTGCAACTAATTCGGCAACACCCTTAATTTCATATAAAACTTTACCAGGTTTAACCACAGCTACCCAATACTCTACGTTACCTTTACCAGAACCCATTCGTGTTTCGGCAGCTCGGAACGTAACTGGTTTGTCAGGAAATATACGAATCCATAATTTTCCACCACGACGTGCTGTACGGGTAATTACACGTCGAGCAGCTTCAATTTGACGAGAAGTAATCCAACCAGCTTCTGTAGCCTGTAACCCTATTTCTCCAAAAGATAGCTTGTTACCTCGTAACGCTTTACCTCTCATATTACCACGATGGTACTTACGATATTTTGTTCGTTTAGGGCTTAACATAATAATATTCCTAGAAAACTAATAAATTTTAAAATATTTTATGGCGTATACTACAAGTATTAATTATTGACAATGAAATACTAGTGTATACGAACGACTTATTGTCGGGGCAAAATTGTAGAAAATAAACTTTCCATACTTCTTACACCAGTAACGTTTAAGTAACCAAATACTAGACCGACTAGGATGACGCTTATGCACCCACTTCCAAAGAAGCCGAAATAAGTATATATCAACCTCTAAACAAACAACATAAAAATAATCAGAATCTTTATAAAAATTCGTCCAATCAATGATGTTGAGTAGAACCAAAAAAGCATTCTCTCTAAGAACCGAACAGGCGAATTTATTCGCATCCAGCTCAAGTCTCAAATAGTGACTGAATAAAACTGGAAAGAGACTATTTTGATTACAAAAAGTAAAACAAGTTTATCAAAAATCCCACGTCTAAAAGCGATAACTTTTGTTACCAAATAACCCTCCTTCAGAGAAGCTAAAAGACTTGCCAAGTTTCACTTAATGAAATAATTCTTACAGGTAAAAACTAATACTCCGACCCTCGATTTAACAGAAATACAAATTTCGATGAAGTTAATCAAGAAACTCCATAACCAAAACGTGTTCCAAACGGATACTAATAACGAAGCCACTTTTTACCTTATAAAACTTTCTAGCCAAAAATTTATAGATCCTATTAAAATTCAAAACTATAAAAATGAACGTAGAAAGCCAATACCCATTGTAAAGCGAGTACCAACTAACCCTTCCCGAACCGTACGTGCACCTTTCAATGCATACGGCTCTCCCCTTATTAATGGTTTAACGGGTTGCAATATTTTTTGTTAAACTATTTAATCTCAATAGGAATTTTTCACTCACTACCATGGTTTTCCTTTGTTTTGAATAAATTAATAAGCTGCTCACCCTCTCACCGGATATTTTAAATCCTATAATGCGTGAGCTCTTCTGCCACTCAACCTAATAATTACTGTCGAGGATGATTTGTTTATCTCATCTTAGATTTCTATAGGCAGCTTTGTATGTTTGTTTTCTACGGTAGTACAAAGAGTATATCTCTCTTTATAGATTATTTAAGCTATAGGTAGTAGGGCGATTCCAGACTATTAATGTTTTTATTGTGTACTTTTTGATAACTAATGTGTCCAAGGTATCTTGACACATTAAAAAAGTAGGTAAGCTTGTGCATACTTTATTTGCTTATCCGCCAGAGTACAGCGCACAACCCTTTTCTCTTCTAACATACTTTACCGAATTGTATATATTCTAGTATATTTCCGTCAGATCATCTCAGATCTTTACCTTACTTAATTAGAGTTGCGATTCCTTCTGCTAATATACAACCAACCAAAAACCGCTTTCATAACATGCTATTGTTCCACTAGGGTTCCCCCATCACGGTAAGTTACACCCCTTTATATCGAATGTTATCATCGATTACCCGCGTCAATGGGTGTCCGTTTTCAAACTACATACCTGCACTACCTTTACCAAAGCTTGGATACATAATGACCCTTGGTTATGGCTTAGGTTGAAATAAACCCACCCGAATTAGGAACGGGAAGCACGAAGTAATGAGCTTGTCGCACTTGATTATTTAATTGTCTAATGAGAACATTTACTGGAAGAGCCAAGGAATTTTTTACGATTGACTTCAATAACCGTTTATGAAAACGTAGAGTACTCTTAGAAAGAGTACAAAAAAAAACACCATTGTAAGTTTGGTAAAAGTACCAACTTAGAAAAGTAAAACCTTCACAAAAATACACAGGAATAGTTGATACCGTAATACGTAGTCCTCGAATCGAAATAAATTCGGAAAATATATATCGAAACATATAAAGTTGTACAGGGTTTTGTCCAGTTAATAAAATAGTATTAAAATAACGAACAAAAATAGGGAAAAGTAATTCAATAGACCTAGATTGTATACGAAACTTCTCTTTGACAAAATTATCTAATCCACTAAAAGTACTGGGTAGGTTCTTAAAAAATCTCCCGAAGATCCGTACGAGCAAATCTCTCTGTATACGGCTCAAATTATTACAAAAATAATCATACGCTACCCCGCCACTTTATATTTGTACGAAAGTATTCTAATAAGTTCAACTAGCGTTAAAAGTTAAGAATGCGTTTTCTACTATGCTCCCGCTTAAGCTGTACAAATTAGATTTAATTAGGGAAGTAATCCAACCTTATTAGGAAATAAAGTACTCATAATAAGTTATACAGAACACTCATATTCAAATACAAAATTTACTCTTTTGTAGCAAATACTCCGACAGTATAATCACCCCTACGTACAATAAATCTCAAAACTGTACTGCGACAGAAATGAACGTAGAAAGCCAAGTCCCACTCGAAAGTGGTTCCCAACAAACCCTTCCCGAACCATACGTGCACCTTTCAATGCATACGGCTCTCCCCCTATTAATGGTTTAACTCATTGTTAAACTATTTAATCTCAATAAGAATTTTCACTCACTACCATGGTTTTTCCTCTGTTTTGAATAAATTAATAAACTGCTCACCCTCTCACAGGATATTTTAAATCTTATAATGCGTGAGCTCTTCTGCCACTCAACCTAATAATTAATGTCGAGGATGATTTGTTTATCTCATCTTAGATTTCTCTAGGCAGCTTTGTATGTTTGTTTTCTACGGTAGTACAAAGAGTATATCTCTCTTTATAGATTATTTAAGCTATAGGTAGTAGGGCGATTCTAGACTATTAATGTCCTTATTGTGTACTTTCTAATAACTATTGTGTCCTTAGCCCCTTGACACATTAAAAAGTGGTAAGCTTGTACATACTTTATTTGCTTATCCGCCAGAGTACAGCGCACAACCCTTTTCTCTTCTAATATATTTTGCCGGATTATGAATATTCGAGTATATTTTCTGTCAAATCATTACAGATCTTTACCTTACTTAATTAGAGTTGCGATTTCTTCTGGTAGTATACAACCGACCCAAAAGCGCTTTCATAACACGCTATTGTTCCACTAGGGTTCCCCCATCGCAGTAAGTTACGTCCCTTTATATCGACTGTTATCATCAATTACCAGCATCATTGGGTGTCCGTTTTCAAACTACATACCCGCACAGCTAACTCTCTAACCATAAGCGTAAAATTGCGCTATTCACGGAATTCTACAAAACTGTTAATTTTTTCTTTAGACTAATCCAATATAATGGAAAAGTTACTATAAGTGCTTATACCTGTTCATTACATAAACAAAATACCTTAATTAAAGAACAACAAGTAGAGACTATTGAAATTTATTGAAAAAAGTTCTACACTTTTCGTATAACCAAAAAAGTTTTATACCGATGAACGTAGAAAGCCAATACCCATTGTAAAGCGGGTACCAACTAACCCTTCCCGAAACCGTACGCGCACCTTTCGATGCATACGGCTCTCCCCCTATTAATGGTTTAACGGGCTGCAATATCTGGATTTGCGAATTCGGATAGTTTTATACCATCATATGACCCATTATGTATTTTTACATGACACCTCTTACATACTGGAATCTGTTTCCTATTTAATTATCAACCTATATAAGTTGAGATTTACAAATTCTTTATCCTTGCTATTAAGCGCTATTAAGCATTGTTAAACTATTTAATCTCACTAGTAATTTTTGTTTAGGCTTATCCATGGTATTTCCTATATTTTGAATAAATTAATAAGCTACTCACCCTCTCACAGGATATTTTAAATCCTATAATGCGTGAGCTCTTCTGCCACTCAACCTAATAATTACTGTTAAGGATGATTTGTTTATCTCATCTTAGAATTTTCTTAGGCAACTTTGTATGTTTGTTTTCTACGGTAGTACAAAGAGTATATATCTCTTTATAGATTATTTAAGCTATAGGTAGTAGGGTGATTCTAGACTATTAATGTCCTTATTGTGTACTTTCTGATAACTATTGTGTCCTAGGCGCCTTGACACATTAAAAAAAGTAGGTAAGCCTGTGTATACTTTATTTACTTACCCGCCTTAATATAGCGCACAACCCTTTTCTCTTCTAATATACTTTACCGAATTGTATATATTCCAGTATATTTTCCACCAAATCATTGCAGATCTTTACCTTACTTAATTAGGGTTGCGATTCCTTCTGGTAGTATACAACCGACCTAAAATCGCTTTCGTAACATGCTATTGTTCCACTAGGGTTCCCCCATCACGGTAAGTTACGCCCCTTTATATCGACTGTTATCATCAATTACCCGCATCATTGGGTGTCCGTTTTTGAACTACGTACCCGCACCACAAGATTTAATAATGTAAAAGAAAGACTTATTGGGCTATCGTAATACATAGAATTACCAAAACTCATATCTGTACCAAAAAATTATCTCTCTGCCATCCTTTACAAACCTGTCGATCCATAGGAGCGTTACACAATAACCAAATACTTTTAAAAGATTCTTGAATCGGCTCAATAGAAACAGTAGAGATCCAAGATAAACTATATGGGAACTCGAAGTAATTTTTTACCGATTTGCTGTAATCATCAGTAACTTGACTTCTCGGAAAAGTATAAACGAGTGAATCTCTAGTCGATTCCACAACGGGAACTAATGCAAGATTCCATAAAACTTGAAATACACGCTCCCTTAGGGTGGGAACCAAAATAGAACGATATAAACATTCTTTAGTAAAAAAATAAATAAGGCGTAATTTCGTAACATTCGAATTTATAGCGAAATTCAAAGCTAAAGAAAATTTACTCTCATTACTTACAACAATTTCACCATCGCCACCTGGAATAAAACGTTTAGTATCTTCTTGAGTTACATACCGGATAGATTTTAACCGACTAAAAAAACTACGAACTAAGAGCTTCTGAAAAACTCGAAGTGTACGTCGATCAATCTTTTGAGTAGCCCTAACAATAAGATGCTGAACACGTAATACGCGCCTTTCAACAATAACCCACTTAATTGTCAACCAATTTTTATTTCTTATGGAACTAAATAATGATCGAACTAACATAAAATTAAAAACTCAAGTCTCCAATAATTAAACTAAAACATTTAAACTAACAAATTGTATAGTAATTATTAATATTATAACTAAAACAATATTAACTGCTGACATTTGGAGCATAAATCCAAACTTTAATCCCAAGAATTCCGTAAATGGTGTGCGCCTTATGACTACAATAATCAATGTTAGCACGAAGAGTTTGTAGCGGTACTTGGCCCTCACGAACCCACTCACTTCTGGCAATCTCTGCCCCATTTAGTCTACCAGCAATCTGAATTTTAATTCCTTTTACACCAGCCTTTTGAGCTCGTTGTGTAGCATTTCGAACAACACGACGGAACGGTACTCGACTCTCTAATTGTTGACTAATAAATTCGGCTAAAAGTTTAGAGTGTGAATCAGGATTCGTAACTTCAATAATATTTAATTGAATATCACGTAAAGTAAATTTACGTGATAACTGATTATTTAAATCTTGACGGAATGTGTCTAAACCACTATTATTACGGCCAATGATAATACTTGGACGCTCTGCATGAATATCAATCTGAAGATGATCAGATTTTCTTTGAATTTTAACTAACGAGATACCGGCTTCACTTAACTTTGAATTGACATAACTACGAATAAAATTATCTTCCATTAAAAGCGAAGAATAATCGCTCGGCTTAGCGTACCAATGAGAACGGTGATCTTGCGTAATCCCAATACGGAATCCAAGAGGATTTACTTTTTGACCCATAAGTTTAATAAATAAGACAAACAAACTTTTGTTAGGAGCGATAAATATTTTGTTAGCTTCATCTTCCATAAATTTCAAGGTCTTGATAACAAATCCTAAAACCAAAAGAATAAGTATTAAACCACGAAAATATTAAGTTAAACTCAATTAGTTTATTAAATTAAAAAGAATTAACTACTTTCACTAACAGTAATAACAATATGACATGTTGGTTTTTGAATCGGGAATCCGCGACCTTGCGCTCGAGGACGAAAACGTTTCATAATAGGCCCTTTGTCAGCACGTGCTTCACAAACAAAAAGCGAAGACTTTGGTGTACCAAACCTATGTTTGGCATTACTAGCTGCTGAACACAGAACTTTTAGAACAGGTTTACAACCACTATATGGCATAAATTCTAAAATCATTAACGCTTCTTCGTAAGAACGGCCACGAATTTGATCTAAAATTCTTCTCACTTTAAAAGGTGACATTCGTACATATCTTGAAAAAGCTTTTGCTTCTAAGCTTTTGATTGCGCTCATTTTTCTCCAGGAAATAATTACAAATATTTTTTTACTTTTTTATCAAAACACTAAATTTAACGCTTTGATTTTTTATCGCTCTTAACATGACCACGATAGGTACGCGTTGGAGAAAACTCACCCAATTTATGACCTACCATTTGATCAGAAATAAGAACTGGAATGTGTTCTTGACCATTATAAACTGCTATAGTATGACCAATCATAACTGGAAGTACTGTAGAAGCGCGAGACCAAGTAATAATCACACTACGCTTGCCACCAGAATCCATTTTTTCAATCTTTTTTAAAAGATGATCCGCAACAAAAGGCCCTTTTTTTATAGAACGAGACATAATAAAAATTTAAGTTAAAAATATTCTTAATAAATAAAAACTACTACAAACATCAATTAATTTAAATCGCAAAAATAAGCTATGTTTATGATGATTTACGAGAACGAATTACAAAAGCATTACTATAACGCTTTGCTTTACGAGTCTTCTGGCCAAGAGCAGGACGACCCCAAGGTGTTACTGGTCGTGCACGACCAATTGGAGAACGACCTTCTCCACCACCATGTGCATGATCACAAGGGTTCATAACAACTCCACGAACCTTTGGCGTTTTCCCAAGCCATCTTTTTCGTCCTGCTTTACCAATAACAATATTGGAAGCTTCAATATTACCAATTTGTCCGATAGTTGCCCAGCAATTCTTTTCAATGAGTCTGACTTCTCCTGAAGGAATACGTAAAGTGACATAATTACCTTCTTTTGCAACAATCTGAGCTAAACTACCGGCCGCTCGAGCTAACTGACCACCCTTTCCAGGCTGGAGTTCAATGTTATGAACTTCTGTTCCTAAAGGAATATTCTTTAAGGGTGCAGCATTCCCAATTTGTATAGGTACATCAAAATTGGAAATAACTTTGTCCCCGACAGATAGACCATTTGGTTGTAAAATATAGCGCTTTTCACCATCTTCATAATGAAGTAAAGCAATTCTAGCATTACGGTTTGGGTCATACTCGACGCTATAAACTTTTGCAAGAACTCCTAATTTATTACGCTTAAAGTCAATTTGACGATATAAACGCTTGTGCCCACCACCTCGATGTCGGCTTGTGATAACACCTCGGTTATTACGACCACGTGCACGATGTTTATAATACGTTAATGACTTTTCAGGTTTTGATTTTGTAATTTCACTAAAATCAGAAACTGAGCGGTTACGTGTACCAGATGTACGCGCTTTATAAAAACGAATACCCATAAGAATAAGTATAAAATTGTATAAATAGGTAGATAGACAAAAAGCCTTCTTTAAAAATATGGATATGAACAAATATTCAAGTAAGGTCAGTAAAACTACTTCCTTACTAAGCTAAACATGAAAATTTCATTTAGATTTAACCTAATAATTCACGTAGATATAAGTAGAATTAAAAAACTCGTTATACTACCTTGTAATAAGGTTATACTAAAAATTATACAGAAATTGACATCCTGGTATAACTACGATTCTGGGAAAAGTGGGATAGAATCATCCGATTTTAATGTAAGAATTACTCGCTTGTATGCAGGCTTGAAACCAGCAAAACGACCTAATCTACGTTTCTTTCGAGGTGGTATGTATGTATTTACTGCGATAACTTTAACCTTAAATAATTCTTCTATAGTCGACTTAATAACGGTCTTATTAAGTCTTAAATCAACATCAAAGGTGTACTGGTTTCTTTCTAAAAGCCTTGTTGCTTTTTCCGTTAATACCGGATATTTTAATAGATCGATCATAAAATTAATAATGCTTGGTAAGATATAAACAAATTTAAATCAAAAATTTAATAACACAATGTTTCCACTTTTTTAATAATAAAAGAAAGGTTTTATACTAATATTAATATCTAGAAATTTAGTTAATTCTAGATATTAAAGAAATTATTACAGCTTATCAATAGTTTCGAATTCGAACTTAATCTCTTTCCAAACTTCACAAGCTGAAGCAAGCTCAGGGCTCCACTTACAAGCCGCACGAATAACGTCACCACCCTCACGAGCAAGGTCACGTCCTTCGTTACGAGCCTGTACGCAAGCCTCTAATGCTACACGGTTAGCAACAGCACCTGGAGCGTTACCCCAAGGGTGACCTAAAGTACCACCACCAAACTGTAGACAAGCATCATCACCAAAGATCTCTACAAGAGCTGGCATGTGCCATACGTGAATACCACCTGAAGCAACCGGCATAGTACCACCCATACCACACCAATCTTGTGTGAAGTAAATACCACGAGAACGGTCTTTTTCTACGTAAGGGTCACGCATTAAGTCTACGAAACCTAAAGTTACTTCACGCTCACCTTCAAGCTTACCTACTACAGTACCTGAGTGAAGGTGGTCACCACCAGACATACGAAGTGTCTTAGCAAGAACACGGAAGTGAATACCATGGTTTCTCTGACGGTCAATTACAGCGTGCATCGCACGGTGAATGTGAAGAAGCAGACCGTTGTCACGACAGTAAAGTGCTAAAGAAGTGTTAGAAGTGAAACCACCAGTAATGTAGTCATGCATAATAATCGGTACACCGATTTCAGCGGCATACTCAGCACGCTTGTACATTTCCTCACAAGTACCTGCAGTAACGTTTAAGTAGTGACCCTTAACCTCACCAGTTTCTGTTTGTGCCTTGTAAATTGCCTCAGCACAGAACATAAAACGGTCTCTCCAACGCATGAATGATTGTGAGTTTACGTTTTCATCGTCTTTAGTGAAGTCTAAACCACCACGAAGACATTCGTATACTGCACGACCGTAGTTCTTAGCAGATAGACCTAGCTTAGGCTTAATAGTACAACCTAACATTGCACGACCATACTTGTTTAAACGGTCACGTTCTGCCTGGATTCCGTGAGGAGGACCAGCGAAAGTCTTAGAATAAGCAGGTGGAATACGTAAATCTTCTAGACGAAGAGAACGAAGTGCCTTAAATCCGAATACGTTACCTACAATTGAAGTAAGTAAGTTAGTTACAGAACCTTCTTCAAATAGATCAATAGGGTATGCAATATACGCAATGATGAACGTAGAAAGCCAAGTCCCACTAGAAAGTGGTTCCCAACTAACCCTTCCCGAACCGTACGTGCACCTTTCAATGCATACGGCTCTCCCCCTATTAATGGTTTAACTCACTGTTAAACTATTTAATCTCAATAAGAATTTTTCATTCCTTGCCACAGTTTTTCCTCTATGTTAACTAAATTAATAAGCTGCTTACCCTCTTACAGGATATTTTAAATCCTATAATGCGTGAGCTCTTCTGCCACTCAACCTAATAATTACTGTTGAAGATGATTTGTTTATCTCATCTTAGAATTTTCTTAGGCAGCTTTGTATGTTTGTTTTCTACGGTAGTACAAGGAGTATATCTCTTTATAGATTATTTAAGCTATAGGTAGTAGGGCGATTCCAGACTATTAATGTCTTTATTGTGTACTTTCTGATAACTATTGCGTCTCCAGCACATAGACACATTACGAAAGTAGGTAAGCTTGTATATCTTTTATTTGCTTATCCGTCAAGGTACAGCGCACAACCCTTTTCTCTTCTAACATACTTTACCGAATTATATATATTCTAGTATATTTTCTGTCAAATCATTGCAGATCTTTACCTTACTTAATTAGGGTTGCGATTCCTTCTGGTAGTATACAACCGACCCAAAATCGCTTTCATAACATGCTATTGTCCCACTAGGGTTCTCCCATCCCGGTAAGTTACGTCCCTTTATATCGAATGTTATCATCGATTACCCACATCACTGGGTGTCCGTTTTCGAACTACATACCCGCACTACTGGTTCTCTTCACCTGGAACAGGCTCAAGATCATAACAACGACCCTTATAACGGTCTAACTGAGTAAGACCATCCGTCCATACAGTAGTCCATGTACCAGTTGAAGACTCTGCCGCTACAGCTGCTCCACACTCTTCTGCAGGAACACCTGGTTGAGGTGTCATACGGAAAGCTGCTAAGATATCAGTTTCTGCTATTTGATACTCTGGAGTATAGTAAGTCAGACGGTAGTCTTTAACTCCCGCTTTGAATCCTGCACCTGTTTTAGTTTCAGTTTGTGGTGACATTAAGCCTCCATAAAATTAAGATTTTATTCAATAAATAATCTGCTCGATGAATGTATTACTTTAAAAAGTATATACTAATTATATTATAACAACTTTTCTGATAAATGTGAAGAAAATAATTTAATTATAAATTTAAATGCACAATATTTTAAACTACTTACATCACATAAAAACCTAAAAAATAGAATACCTATTAACATTTACTTTTTTGTACATCTCTAATTATTTTTATATAAAAAATATACTAAATCACTAACTCTTTAGTCACTTCAAAACGAGCAAGCGCTTTCTTATATTGAACGTTAGCTTCTGACTTTTCTTTACTTCCTTCTGCAGCTTTTTCAAACACAGACTTTGTTTGTAAATACATTGCTTCTGCTTCCTGAGCATCGATATCAGAACTTACAACCGCCTCATTTACTAAAATAGTAACTTTATTTTCATTAACTAAAGCAAATCCACCCATCACAGCAACAGCATGAACGTAGAAAGCCAAGTCCCACTCGAAAGTGGTTCCTAACAAACCCTTCCCGAACTATACGTGCATTTTTCAATGCATACGGCTCTCCCCCTATTAATGGTTTAACAAGCTGCGATGTCTAGATTTGCGAATTTCGATATTTTTTACCTTCATGCATTTGTTAAACTATTTAATCTCATTAAGAATTTTTGTTTACACTTGTCCCTGGTATTTCCTATATTTTTGAATAAATTAATAGGCTACTTACCCTCTCACAGGATATTTTAAATCCTATAATGCGTGAGCTCTTCTGCCACTCAACCTAATAATTACTGTTGAGGATAATTTGTTTATCTCATCTTAGAATTTTCTTAGGCAACTTTGTATGTTTGTTTTCTACGGTAGTACAAAAAGTATATCTCTCTTTATAGATTATTTAAGCTATAGGTAGTAGGGCGATTCCAGACTATTAATGTCCTTATTGTGTACTTTCTGAGAACTATTGTGACCTGGACCACTTGACACATTAAGAAAAATAGGTAAGCCTGTGTATACTTTGTTCGCTTATCTGCCGAAGTACAGCGCACAACCCTTTTCTCTTCTAATATACTTTGCCGAATTATAGATATTCTCGTATATTTTCTGTCAAATCATCTCAGATCTTTACCTTACTTAATTAGGGTTGCGATTTCTTCTGGTAGTATACAACCGACCTAAAATCGCTTTCGTAACATGCTATTGTTCCACTAGGGTTCCCCCATCACGGTAAGTTACGCCCCTTTATATCGAATGTTATCGTCGATTACCCGCATCACTGGGTGTCCCTTTTCCAACTACATATCCGCACAATCCAGTTTTCACCTTGACGAACTTTCATTACTCCAGGTTAAACTAAGCATTAAGTTACCTTATATGCTCGTCTTCCGATCTGGACGTGAAATTTTCGCTTCATCCAGCTCTTGACTTTATCTACTTCTTGGTAGAACCATTACTATATTTTTTTGAGTAATTCATCATACTGCTATAAGTTTGGCTTCCAAGCTACCTAAAGTCCTTCTTTGAAGAAAATGAACTTTGCCCTTATTTTCAGCTTGACTGACCGTAAATATAAGTTTTAGTAATCGGTAGACGCGTTGTTCACATAGTGCCTAATCAACGTCTGACCACGTTTTAATGCTCATATTTACCTTGTATAATTTACTATAATGTCAGCACGGTTTCGGAACATGTAAAACATGCGTACAATGTATGATTCTAAAGTAAAACATTTCTTCAATGGTTTTACTCTATCTTAATACTTTTGTATTGTGAAAATCCACATAATCTAGCAGATTTCTAACCTATCCCGTGTTTCCTGCAGAGTATATCTGGAACTGACCGTTTCCCAATGTTGTTAAGACGTAATCTTGAAGAATAACGCTATTGGTGAAGTTATACTCCCACCCTTTTCTCTGTTATTTGTGTGGAATTTATACCTGTCAATATGATTCCTGAACAATTTAGGTCCCCACACTAAACCAGATGCCGTTGTTGCTTTATTCGAGATCTTACAACCAGACAACCCTGTAAGTTTTGACAATGGACATATCTTTCGGCATTATTACCAGACAAATATACCCTTCTGCTCCAATTAAAGATACTATTAAACTTTTTACAGGTTCGCAGCCTGATTCTTAAATGAGTCGAGGAAAGGTTTACTCAGAATTGGTGAATTCTCTGAACTGTTAGGTTACAAATCTAACGTCCTTTCCCCTAGATATTCCTAACCATGTTGTCTACTAAGTTATATGCTAACATAAGTATCCTATGTTTTTATATACTTCTCAAATCTAAGTTGAGATACCAATGCTTCCTGCAATTAACCGATCAAAATTAATATCCAGCAATATTAGATTAAGTTTTATACAGGTGGCCTTAGGATAGACTCTCAAACGTGTCTATATATTTCTTTCAAATATCCAAATACAGAGTAATTCATTATTTATTCGGATATAATCCTTACTGTGAAAATTTTGAATTAGTAAAGTTTTATTTATTTAAAACTAACCTGGGTCGCACTGTCTAAACCTGTAAGTAAAGGAATATGATTTTCTAAAACACCCATCTGACCAGTAAGTGTTGGAAAAATAATTTCTTGTGCATCATTTTTCCAAAAAACACGATCAGGAACAATAATTGAAACTTCTAAACTCATTTTAACGATGTAATCAATTAAATTTTTAATCAAACTGATAATAAACTATGATAAGCTTGCTGCTTTAGTTACAGCTTCTTCTAATGCCCCTACTAGGTAAAAAGCCTGCTCTGGAAGTGTATCTAATTCACCAGCTAAAATCATCTTGAAACCTTCGATAGTCTCAGCTAAACTTACATACTTACCAGGAGAACCTGTGAAAACTTCTGCTACGAAGAAAGGCTGTGATAAGAATCGCTCTACCTTACGAGCACGAGCTACTAATAAACGATCTTCTTCTGATAATTCATCTAGACCTAAAATAGCAATAATATCTTGTAGTTCTTTATAACGTTGTAGAGTTCGCTTAACAGCTTGAGCTATATCGTAATGCTCTTCACCAACGATCCATGGCTGTAACATCGTAGATGTAGAATCTAATGGATCTACAGCAGGGTAAATACCTTTAGCAGCAAGATTACGAGATAATACAGTAGTCGCATCAAGGTGGGCAAAAGTTGTCGCTGGAGCAGGATCTGTTAAGTCATCCGCAGGAACGTATACAGCCTGAATAGACGTAATTGAACCCTCTTTAGTTGAAGTAATTCGCTCCTGTAGACCACCCATCTCTGTTGCTAGAGTAGGCTGATATCCTACAGCTGAAGGATGAACGTAGAAAGCCAATACTCACTGTAAAGCGGGTATCAACTGACCCTTCCCGAACCGTACGTGCACTTTTCAATGCATACGGCTCTCCCCTTATTAATGATTTAACGAGGTGCGATAAGCATTGTTAAATTATTTAATCTCACTAGGAATTTTTGTTTACACTTGTACATGGTATTTCCTATATTTTGAATAAATTAATAAGCTACTCACCCTCTCGAAGGATCTTTTTAAATCCTATGATGCGTGAGCTCTTCTGCCACTCAACCTAATAATTACTGTTGAAGATGATTTGTTTATCTCATCTTAGAATTTTCTTAGGCAACTTTGTATGTTTGTTTTCTACAGTAATACAAAAAGTATATCTCTCTTTATAAATTATTTAAGCTATAGGTAGTAGAGCGATTCCAGACTATTAATGTCCTTACTGTGTACTTTCTGATAACTATTGTGTCCCGTACGCCTTGACACATTAAAAAGTAGTTAAGCTTGTGCATACTTTATTTGCTTATTCGCCTTAGTACGACGCACAACCCTTTTCTCTTCTAATATACTTTGCCGAATTATAGATATTCTAGTATATTTTCTGTCAAATCATTACAGATCTTTACCTTACTTAATTAGAGTTGCGATTTCTTATGGTAGTATACAACCGAACCAAAATCGCTTTCATAACATGCTATTGTTCCACTAGAGTTTCCCCATCACGGTAAGTTACGTCCCTTTATATCGACCGTTATCACCGATTACCCGCATCACTGAGTGTATGTTTTCTAACTCTATACCCGCACCATACGACCTAGTAGAGCGGATACTTCTGAACCAGCTTGTACAAAACGGAAAATATTATCAATGAATAATAATACGTCTTGGTTATTTACGTCGCGGAAATATTCTGCCATTGATGAACGTAGAAAGCCAAGTCCCACTCGAAAGTGGTTCCCAACAAACCCTTCCCGAACCGTACGTGCACCTTTCAATGCATACGGCTCTCCCCCTATTAACGGTTTAACGGGTTGCAATATTTTTTGTTAAACTATTTAATCTCAATAAGAATTTTTCACTCATTACCACGGTTTTTCCTCTGTTTTGAATAAATTAATAAGCTGCTCACCCTCTCACAGGATATTTTAAATCCTATAATGCGTGAGCTCTTCTGCCACTCAACCTAATAATTACTGTTGAGGAGGATTTGTTTATTTCATCTTAGAATTTTCTTAGGCAACTTTGTATGTTTGTTTTCTACGGTAGTACAAAGAGTATACCTCTCTTTATAGATTATTTAAGCTATAGGTAGTAGGGCGATTCCAGACTATTAATGTCCTTATTGTGTACTTTCTGATAACTATTGTGTCTCTCTCACCTAAACACATTACGAAAGTAGTAAGCCTGTGCGTACTTTATTTGCTTATCCGCCTTACTACAGCGCACAACCCTTTTCTCTTCTAACATACTTTACTGAATTGTATATATTCTAGTATATTTTCTGTCAAATCATTACAGATCTTTACCTTACTTAATTAGAGTTGCGATTTCTTCTGGTAGTATACAACCGAACCAAAAGCGCTTTCATAACATGCTATTGTTTCACTAGGGTTCCCCCATCACGGTAAGTTACGCCCCTTTATATCAAATGTTATCATCGATTACCCGCATCACTGGGTGTCCGTTTTCGAACTACATGCCCGCACTAAGAGCAGTAAGACCTACACGCATACGAGCACCAGGAGGCTCGTTCATTTGACCATAAACTAAGGCTACCTTAGACTCTTTAAAGTTTGATGCGTTAATAACACCAGATTCTTTCATCTCTTGGTATAAATCATTTCCTTCACGAGTACGCTCACCTACACCACCAAAAACAGAAACACCACCATGAGCTTTTGCAATGTTGTTAATTAATTCCATAATTAAAACCGTCTTACCTACACCAGCTCCACCGAAAAGACCAATCTTTCCACCACGTCGGTAAGGAGCAAGAAGATCTACTACCTTAATTCCTGTTTCAAAAATAGCAAGTTGTGTGTCTAAGTCTACAAAAGAAGGAGCTGAACGGTGAATAGGTAATTTGTTGCTAAGATCAATATCACCCATCTCATCTACGGGCTCTCCTAACACGTTAAAGATTCGTCCTAGAGTAGTTTCTCCAACAGGAACCGATAAATGAACGTAGAAAGCCAAATCCCACTCGAAAGTGGTTCCCAACAGACCCTTCCCGAACCATACGTGCACCTTTCAATGCATACGGCTCTCCCCCTATTAATGGTTTAACTCATTGTTAAACTATTTAATCTCAATAAGAATTTTTGTTTACACTTGTCCATGGTATTTTCTATATTTTGAATAAATTAATAAGCTGCTCACCCTCTCACAGGATATTTTAAATCCTATAATGCGTGAGCTCTTCTGCCACTCAACCTAATAATTACTGTTGAGGAGGATTTGTTTATCTCATCTTAAAATTTTATTAGGCAACTTTGTATGTTTGTTTCTACGGTAGTACAAAGAGTATATCTCTCTTTATAGATTATTTAAGCTATAGGTAGTAGAGCGATTCCAGACTACTAATGTCCTTATTGTGTACTTTCTAATAACTATTGTGTCCTCAGCTTTTTGACACATTAAAAAGTAGTAAGCTTGTGCATACTTTATTTACTTATCCGCCACAGTACAGCGCACAACCCTTTTCTCTTCTAATATATTTTGCCGAATTATAGATATTCGAGTATATTTTCTGTCAAATCATTACAGATCTTTACCTTACTTAATTAGAGTTGCGATTTCTTCTGGTAGTATACAACCGACCCAAAAGCGCTTTCATAACATGCTATTGTTCCACTAGGGTTCCCCCATCAAGGTAAGTTACGCCCCTTTATATCGAATGTTATCATCGATTACCCGCATCAATGGGTGTCCGTTTTCAAACTACATACCCGCACAGCTGAACCTGTATCTACAACACTCATTCCACGTTGTAAACCATCAGTCGCACTCATTGAAATTGCACGTACAAGATTATCACCTAATAGTTGTTGAACTTCACAAACTACTTTTACGTTCTCTCCGGACTCAATTTTACCTTCGATAATTAATGAGTTATAAATTGATGGCATGCTCCCTGGTGGGAATGAACGTAGAAAGCCAAGTCCCACTCGAGAGTGGTTCCCAACGAACCCTTCCCGAACCGTACGTGCACCTTTCAATGCATACGGCTCTCCCCCTATTAATGGTTTAACAAGCTGCGATGTCTGGATTTGCGAATTTAAATATTTTTTACCATCATGCATTTGTTAAACTATTTACGCTCAATAGGAATTTTTCACTCACTACCATGGTTTTCTTATATTTTGAATAAATTAATAAGCTGCTCACCCTCTCACAGGATATTTTAAATCCTATAATGCGTGAGCTCTTCTGCCACTCAACCTAATAATTACTGTTGAGGATGATTTGTTTATCTCATCTTAGAATTTTCTTAGGCAACTTTGTATGTTTGTTTTCTACGGTAGTACAAAGAGTATACCTCTCTTTATAGATTATTTAAGCTATAGGTAGTAGGGCGATTATTGTGTACTTTCTAATAACTATTGTGTCCTTGCATTCTTGACACATTAAAAAGTAGGTAAGCCTGTACATACTTTATTTGCTTATCCGCCTGGATACAGAGCACAACCCTTTTCTCTTCTAACATACTTTACCGAATTGTATATATTCTAGTATATTTTCCGTCAAATCATCTCAGATCTTTACCTTACTTAATTAGGGTTGCAATTCCTTCTGGTAGTATACAACCGACCAAAAAGCGCTTTCATAACATGCTATTGTTCCACTAGGGTTCCCCCATCACGGTAAGTTACGCCCCTTTATATCGAATGTTATCATCAATTACCCGCATCAATGGGTGTCCGTTTTCAAACTACATACCCGCACATGCAATATCCATAACTGGACCAATAATCTGTGTAATAACGCCTGCACTTGTATTTACAGTAGCTGCCATAATAAATTTATTAATTATTAATAGTTAATATATTATAAATAGAACAGATAAAACTTTTAACGCCTATATTTAAACAAGAAATTCTGTTTATAAAGGTCCAGAAATTCCTTGCTTACGAATCATTAAGAAATGAGCTAACATAAATGTTGCTGTAAGTAACGGAAGAACAAAAGTGTGTAAACTATAAAAACGCGTTAAAGTAGATTGACCTACACTAACACTTCCTCGTAATAATTCTACTACAAATGAACCAATTACAGGAATAGCATCTGGTACACCTGTAACAATCTTAACTGCCCAGTATCCAACTTGGTCCCAAGGTAATGAATACCCGGTAACACCAAAAGATACGGTAAGTGAAGCTAAAGCCACCCCAGTAACCCAAGTTAACTCACGAGGCTTTTTAAATCCTCCTGTTAAATATACTCGACATACGTGTAAGATCATCATTAATACCATCATACTGGCAGACCATCTATGGATCGAACGAATTAGCCACCCAAAGTTTACATCGTTCATAATATACTGAACAGAAGCAAAAGCTTCTGTTACTGTTGGGCGATAATAGAAAGTATGAAAGTAGACTCTAACATTGATTGTTAAACTAAGCAGTAAGTTACCTTATATGCTCGTCTTCCGATCTGGACGTGAAACTTTCACTTCATCCAGCTCTCGACTTTATCTACTTCTTGGTAGGACCATTACTATATTTTTTTGAGTAATTCGTCGTACTGCTGTAAGTTTGACTTCCAAGCTACCTAGAATCCTTCTTTGAAGAAATGAACTTTGCCCTTATTTTCAGCTTGACTGACCGTAAATATACCTAATCGGTAAACGCGTTGTTCACATAGTGCTTTATCAACGTCTGACCGCGTTTTGATGCTCATATTTACCTTGTATAATTTACTATAATGTCAGCACGGTTTCGGAACATGTAAAACATGCGTACAATGTATGATTCTAAAGTAAAACATTTCTTCAATTATTTTACTCTATCTTAATACTTTTGTATCGTGAAAATCCACCTAATCTAGTAGATTTCTAACCTATCCCGTGTTTCCTGCAGAGTATATCTGAAACTGACCGTTCCCCAATGTTGTCAAGACGTAATATTGAAGAATAACGCTACTGGTTAAGTTATACTCCCACCCTTTTCTCTGTTATTTGTGTGGAATTTATACCTGTCAATATGATTCCTGAACAATTTAGGTCCCCACAATAAACCAGATGCCGTTGTTGCTTTAGTAGAGATCTTACGAACACTCCACCTTGTAAGTTTTGACACTGGACATATCTTTTGTCAATATTACCATACAAATATGCCTTTCTGCTCCAATTAAAGATACTATTAAAATTGTTTCAGGTTTACAGCCTGATTCTTAAATGAGTCGAGGAAAGATTTATTCTGAGTTGGTAAATTCTCTGAACTGTTAGGTTACAAATCTAACGTCCTTTCCCCTAGATATTCCTAACCATGTTGCCTACTAAGTTATATGCTAACATAAATATCCTATGTTTTTATATGCTTCTCAAGTCTGAGTTGAGATACCAATGCTTCCTGCAATTAACCGGTCAAAATTAATATCCAGCAATATTAGCTTAAGTTTTGTGCAGGTGGCCTTAGGATAGACTCTCAAACGTGTCTATATATTTCTTTCAAATATCCAAATACAGAGTAATTCATTGTTTTCTTCGGATATAATCCTTACTGTAAAAATTTTGAATTGATAAAGTTTTATTTATTTAAAACTGACCTAGGTCGCACAGAGAGCCCCTTCACAAACCGAGCATGCCAGTTTCCTAGCACTCGGCTCTACAATAACGAAAAACTACTAAAACTACGTAACTAAATAATGAAATTAAATTTTCTTAAACTCAGATAATAAAGGAAAGGATATACTATAAACCCTGTGATAATCACCCATATAAATTCTTTTTTCCGTCGTTAATACTGAACCGTACTTATTAAAAACCTGTGTTAGTGTAATTCTATTTTTACACGCGAGAGTTTTAGCACAAGAGAATTTAAGTAAATAAAGTACAAAATGTAAAGACTTGAGACTATAACTGTATTTATAATAATAAACTAAATCAAGAATTATTCTCCGAAAATTCAATACAATATCGTAATCTGAGAAATTTACCCAACTCCGTTTAGCTATTGGAAAAAAGTTCTCTCTTGATATGACTGACTTTGTTAAAAGGGACCGTAGTATACAAAATTTATCTGGATAAATTTTTAAAGAAGTTAAAATGTATGGTGTATTAAAAGCCATAGTCTTAGAGAATTTAACAGAATAACCTAAGAATGAGAACCCTGTTAAGACACTTATCTCTTTACAAGTCCTAGATACGGTATTTGCGTTAATATTTGAAATCATATATTCTAAAATCCAGGACTTTATCTTACTAATATCAACAGATGCTGGAAAAAGTACTATCCAATGAGTAAGATAACGACAATAAAAAAACTTTATAGAAGAGAGTAAATTTCGAGACAACATACTATTGACGTTTCGGAGTGGTTTAATATACTTAACGGCACTAATTCTAGTCTTAAAAGATTGATCCCAATTCCGTAGATACAAATAATGAAGAAAACGAAGAGTAGAAAATTCACGATGGTCTACAATAGTTGAATTCTCTAAAAATTCAGGATCATAACTACTAAAAATCTGAACAAGAAATTTATCAAATTCAAAATAATAAATATCGTACAATAAATACAACAAACTATTTTTTTTGAAGAATCTAAAAAAGGAACTTGATTTATCCTTATATTTGAACAACTAGAGATAAGAAAATTATTTATAAGAGTTAAAAATTTATGATCTTTAATATAACGACGTAAAAGCAAAAGACAAATAGCTGGGTCAATAAAAGGAAGTTCCCCATTAATACCCAAATAATTAGTAGATCGCCTATAGATATGTGAACAAAAATTAGGGATAATTTCTTGGATAGAATAACCACAACTCGTTAAGATATGTGAAGAACTATCCATTTGTTTCCAACTCTCAAATTTAGGTTCAAAGATAAATTTAAGAATTAAATAAAGACTCTCATTAACAATAAACTCACGATGCTTTGAAAAACTATCGGTTAAAGCCAAATTTACACTACCTAACTTTCTTTTTTTTCCAGATGTATAAAAAACATAGTTATAACTACGAAATTGCTGTGATAAAGACTCCGCATGTAAATGACTAATAAATTTTAAACGTGTATTATAGTGAGAATATAAAGACATTTCATTTTGTGAAATTTTAGAAAAACTTGATAAAACTTCTAAGAAAAAATATGGGGAACATAGGTGGGTAGCCAATTTATTAGCCCCCAAAGAACTATACGAGCAAGTCTTCTTGCATATAGCTCAGGCAATACCCAACTACTTTTCTCTAAACGGTTTGCCTTGCGAATCCTTTACACTTTTTAGATATCAAACTAACAATAATGAGTAAAAGTCTACTTAGTAGGAAAGCAATCCATCCTGATTTGATAAACTAATTTAAAAGTGTCGAACAATTTAATACTTTAATCAAACCAATTACAAGTTCCACTTTACCCAGACATATGCAAGTCTACCACCACAAGTAACTCTACTTGATCTTATCTATATAGTTCGTTTATTACCTACCTAATATACTAGTGATTCACGAATACATTTTACACAAAAATGTATTCCCTGAAAAGATAAAAGAAATGAAGTGATCACAAACACGTTATATCTTAAATTTCTAACTATATAATAAATAATTAGAGAATCTTTTTAAATGCTCATTTTCAAAAGTGAAACTTGTGAAAATATTAAACCGAAATATTCTACACTAAAATAGAAGATCTACTAAACGATCACTGGAAAAAGTGGCATAATTTAAAAGCCACTAATACATTAAATGGTTCATTTTCATGCCGCACGTAGGTAATATAAATCATGAAAGATACAATCAAAGTCAGAATTTTTTTGTTTAAATGACGAAAAGTTTACATTAAGATTACTATCAATGTCTTCTACTTTATACTCTGATGAAAACTTTTTATTTAACATTACGGAATAGTTTTAATTCATATTAATTTATCAAACATGACAATAGTACAATAAAACTTACTATAAACACTTAAGAATATTTAAAATCGTTACATATCCTCTAAAAGAATTCTCCTCGCAAAAGATTTATTAACTAGAACTAAACACACTTTTAAAGCGAACTTAAACGGTTACAAATTAGGTACTTTATTTATAAAACTTGGTGCTAAATCTGACTTGGTACCTTACATAATATAAACAAATAAGGGTGGGTTACTTAAAATATTGAATAGGTTTAACAACACCATGAACGTTGTCCTAAAAAGTAATCTTGATTATTAATTTTTCAAGACGAGGGTAATTCCGCCACAAGCCTATAGTTCAGAGAAAAACTCTTCACCTTTTTACCTAATACAAATGTTTAAGTTAAATTAAAATAGTTAAAATCCCAAATAAAGTACCATAACACAGTATTATTATTATTATTACTTGGAAATAACATAAAATATTAAACGTACTCATTCTCCGTATCTGCTAGACCACTTACCCGCTTTCGCGTAATAGAATTTTAACAATAAGTTCTTGTGGTAAATTCATACGTTAGGCTTCCGAAAATCAATATCGGGGAGAGTATTTCAGTATCTCCAGTATCCTAATTTAATAACGTTCCGCACCATGGCAAAACCCGTAGCTACTTGAATGATAAAACAAGTAAAAGTTAAACCACCAAGACAGTAAAAAATATTAACATGTGGTGGAACATATTTACTACTAATATCGTCAGCAATAGATTGAATTTCTAAACGTTCCTCAGTCAGGTAAGAAAGAGAAAAATCTCTAACTTCCCTACAAAACAGAACATGAAATTTTCACTTCATTCTGCTCCTGGAAAACTAAAACTAAATACTACAACACTATAAAACATAGTGAAGAAATTAGATTTCCTGCGTCAAATCTGTGTAATAGAGACTCTAATAAAAATAACTGAAAAGTTATGGCGCATCCTGTTCAAAATCCCATTAACTTTTATAATAAAAAGATAGAGTTTGAATTACTTCGTCTCTTAGTTATAATAGATAAGTAGCACATAAATGAACGTAGAAAGCCAAGTCCCACTCGAAATTGGTTCCCAACAAACCCTTCCCGAACCATACGTGCGCCTTTCAATGCATACGGCTCTCCCCCTATTATTGGTTTAACGGGCTGAAATATTTTTTGTTAAACTATTTAATCTCATTAGGAATTTTTGTTTTCACATCCATGAGCGTTTTCCTATATTTTGAATAAATTAATAACCTGCTCACCCTCTCACAGGGTATTTTAAATCCTATAATGCGTGAGCTCTTCTGCCACTCAACCTAATAATTACTGTTGAGGATGATTTGTTTATCTCATCTTAGAATTTTCTTAGGCAACTTTGTATGTTTGTTTTTACGGTAATACAAAGAGTATACCTCTCTTTATAGATTATTTAAGCTATAGGTAGTAGGGCGATTCCAGATTATTAATGTCCTTATTGTGTACTTTCTGATAACTATTGTGTCCAGTACGGTTTGACACATTAAAAAGTAGTAAGCTTGTGCATACTTCATTTGCTTATCCGCCATGGTACAACGCACAGCCCTTTTCTCTTCTAACATACTTTACCGAATTGTATATATTCTAGTATATTTTCCGTCAAATCATCTCAGATCTTTACCTTACTTAATTAGGGTTGCGATTTCTTCTAGTAGTATACAACCGACCCAAAATCGCTTTCATAACATGCTATTGTTCCACTAGGGTTCCCCCATCACAGTAAGTTACGCCCCTTTATATCGAATGTTATCATCGATTACCCGCATCAATGGGTGTCCGTTTTCAAACTACATACCCGCACGGTATTTTCCATAATATCTAACCATAAAATTCACATTTCAGTTAGCTATGAAAAATAAATTCTTAGACGATATGGTATGTATGCTAAAAATTTATAACAACTGTACATTATTCACAATATTTTCATAGGGAAAGTAGAGCAGATAAGCCCATGCAAAAGAATGGTTCGTTTTTGGTATAATAGTCATAGTATTCTTTTCAATAAAATTTTTAGAGACTCACTGCTAGCTAAATACAATTTTGACAGTAATCTTAAAAACGTACAAAATAACATTAAAAGCAAAGTCATACACTGCACCCTATATATTTTAAGTTACCAAAATACTTACATTAAACAACAATATCCAGACTTTACAAGATTACTCAATATAACAAATCAAACTACTTCTTTAATATACTTAGGTTTCCTCTTTATACTGACACCAATTGAATTGTCTAAAACAACTTGGCCAAAACGCTTGTTCTGGTGTAATTTAAATTTCGTAACAATACTTTTGTACAAGGAATTTAATAATGAATAACCATATATAATTGTAGAAATCACTAATAAAAATTCTAAAAGACTGCGCTCCAAACTTTTAATACAGTTATAGCTTGTCAGTTTCTACAACGATAATAGACAAACTTAGACGGGGTTAAAACCCGTATTAAACTAAAATAGCGAATCACACAACCAATCGTAAACCTTACTCATATAATTAGATATTAACTTTAATTTCAAATACATTTAATATATAGAAAATTACATAATTTAACTAGATTAGAATAATCATTAGTTGAATACATAAAGTCTTATATATGTAAAATATGTTAACATGTAACGGTTTTTAAGGTACTCAAATATTCATAGATTTAATTTTTTAGTTTGATTCAAATATTTTTATAAAGCTAAGAACTTTTCATAGAGTAAAAAACGTTTAGTGAGATAAAAAGTGTATAATAAAACTAAAGTATTTTTAATATATACTATACAATGGAAACTCCTGCTTTTTTCTCAGCTATTTTTCTTGGCTGTCTTTTACTTAGTATTACTGGGTATTCAATTTATATCGGTTTTGGCCCTGCCTCTAAAGAACTAAGAGACCCTTTTGAAGAACATGAAGATTAATCAAAAATAAGACCTTTTAAAATTAAAGAAAGTAAACAAACTCGATTTATTAAAATTTTTATGGCAACTACATCGAAAACCAAAACACCAATTACTCAAGGTAAAGTAACTGCTTTAGGAAGTGCATTAAAACCACTAAACTCGGAATATGGTAAGGTTGCTCCTGGCTGGGGAACAACTGTAGTAATGGCTGTTTTTATGGCACTTTTTGCAGTTTTCCTGGTTATTATATTAGAAATTTACAACTCTTCTGTAATATTAGATAACGTTGGGATGAGCTGGAAAAGTTTAGGTTAAAATATATTTTTGACCGTTTTAAATTATCAATACTACTTCTTTGTATAGAGCTGATCTTAAAACCAGTTCTATGCAAATACTAAGGATAATAAAAATTTTATACAGGAAAACTCTTTATTAATCGTTTCGTGTTTATAATTCTCTGTTCTAATAAAAATAGTATACGTATAACCTACCTTATTTAAATAAGGTAGGTTATACGTATACTATTTTACAATACGCGGTGGTTCGCGGAAGAAAATAGCAAAGAAAATAATTCCCAACGTTGCAATTAATAATTGAGTAGGTCAAAACAACTGCGGTCTTCCTCTCTAAGAACCATACGTGCAGCTTAAACTGCATACGGCTCAAGTAAAATTATTAATAATCCACTTGTTCAAGTTCCACTGACTAATAATGCTAATACAACGTTTTTGAACATCTTTCTACCTTAAAGTATAACTTTTAAGGCAATACCCACGTTTCACATATTTACATTAATATTAAGTTAAATATAGACCTTTATTCCGAGGATTTTAAACTAATATATACGAAAAAAATCATTCTTTATTAATTTCGATAATCCTAATATAATAAATGTATAACACCACGTTTACGAAACATTGTATGATTATATTCAACTTAAAACACTTAAAATTTTGATAAAATAGGTAGATAAAGAAGCTTTTGACCTTAATATTACAATTAAAACCATTCTCTATTAAGTTAAAGCTGTATACAAGCAAAAAATACACAAGCGAAGTTGCGTATACCATATGTAACTTCGTGTCGCACAGAATGTATAAACTAGAGCTTCCATAAAATTATTAAATAATACTAATTTACTTTACACGTTTGTACATAACACAATTAAGATTAAATTTGTAACTTTGATAAATCTATAATTTGCACGTAAAAGTTTGAAAACAAGATGATAAGAATTATACCGCCTGCTTTCTAGTTGTAACATCACCAAGTTTTTGGAATGCACCAAATTCAATTTGCTCTTCAAGATCTGGGTCAATACCAGCAAAAACGTCACGGAAAATTGTTCGTGCTCCATGCCAAATATGACCAAAGAAGAATAATAATGCAAAACAAAGGTGACCAAAAGTAAACCAACCACGCGGACTACTTCTGAAAACACCATCTGACTGTAGTGTAGCACGATCAAATTCGAAAATTTCACCTAATTGTGAACGTCGTGCATACTTCTTAACAGTAGCTGGATCATTAAAGCTTACACCATCAAGCTCACCACCATAGAAACTTACCGAAACACCAACTTGCTCAATACTGTATTTTGATTCTGCTCGACGGAACGGTACATCTGCACGAACGATTCCATCTTGATCAAGTAATAATACCGGGAAAGTCTCAAAAAAAGTAGGCATACGACGAACCGTAAGCTCGCGCCCTGACTTATCTGTAAATACTGCATGACCTAACCAACCTGATGAACGTAGAAAGCCAAGTCCCACTCGAAAGTGGTTCCCAACAAACCCTTCCCGAACCATACGTGCACCTTTCAATGCATACGGCTCTCCCCCTATTAATGGTTTAACTCCTTGTTAAACTATTTAATCTCAATAAGAATTTTCACTAACTACCATGGTTTTTCCTCTGTTTTGAATAAATTAATAAGCTGCTCACCCTCTCACAGGATATTTTAAATCCTATAATGCGTGAGCTCTTCTGCCACTCAACCTAATAATTACTGTTGAGGTTGATTTGTTTATCTCATCTTAGAATTTTCTTAGGCAACTTTGTATGTTTGTTTTCTACGGTAGTACAAAGAGTATATCTCTCTTTATAGATTATTTAAGCTATAGGTAGTAGGGCGATTCCAGACTATTAATGTCCTTACTGTGTACTTTCTGATAACTGATGTGTCCTTGATGCCTTGACACATTAAGAAAGTAGGTAAGCCTATGCATACTTTATTTGCTTATCCATCATGGTACAGCGCACAACCCTTTTCTCTTCTAATATACTTCGCCGAATTATAGATATTCGAGTATATTTTCTGTCAAATCATTACAGATCTTTACCGTACTTAATTAGGGTTGCGATTCCTTCTGGTAGTATACAACCGAACCAACACCGCTTTCATAACATGCTATTGTCCCATTAGGGTTCCCCCATCACGGTAAGTTACCCCCCTTTATATCGAATGTTATCATCGATTACCCGCATCAATGGGTGTCCGTTTTCAAACTACATACCCGCACCAGCAATACCATCACCATTATCCATAGGACCTGAACGGAAAAGTCCACCTTTCGCTGGGTTATTTCCAATATAATCATAGAAAGCTAATTTCTCAGGTATTTTAGCCCAAGCTTGCGAAAGTGTGCTACCTTCTTCTAAGCTCTTCTGAACACGACGCTGAGTTTCTTCCTGGAAAAAGCTCTGATCCCACTGATAACGAGTTGGACCAAATAACTCAATAGGAGTTGCAGCAGAACCATACCACATTGTCCCAGCAACTACGAAAGCAGACCAAAAAACAGCAGCGATACTACTTGATAATACAGTTTCAATATTACCCATACGTAATACTTTGTATAAACGTTGTGGAGGACGAACTGTCAGGTGGAATAATCCAGCAATAATACCTAGAATACCTGCAGCAATATGATGAGATGCAATACCACCTGGGTTATAAGGATCAAAACCTTCTGCACCCCAAGCTGGTGTTACTGGTTGAATACTTCCTGTAATACCATAAGGATCAGAAACCCAAATACCAGGACCAAAAAGACCTGTTACGTGAAACGCTCCAAAACCAAAACAAAGTAGACCTGAAAGGAATAAATGAATTCCAAAAATTTTAGGTAAGTCTAAAGCGGAGTCGCCTGTACGCGGATCACGGAATAACTGTAAATCCCAATAAACCCAGTGCCAAATAGCTGCTAGGAAAAGTAAACCAGATAATACGATATGAGCTAATGCTACACCTTCGTAACTCCAGAAACCAGGGTTTGCCGCGTTACCACCATCGATGCTCCAAGCACCCCAAGATTTAGTAACACCTAAACGTGTCATAAAAGGAAGTACAAACATTCCTTGACGCCACATCGGGTTTAAAACAGGATCTGAAGGATCAAAAATAGCAATTTCATAAAGAGCCATAGAACCAGCCCAACCAGAAACTAATGCTGTGTGCATTAAATGAACAGCAATTAGACGTCCTGGATCATTTAAAACAACTGTGTGTACAATATGGATAGGTAAGTAATAATTAGCCTCCACCTACACTGTACAAGATACTTTTATATCATACAGCATTTTTATTAAACGCAACTTCTTAACTAAAAATATGAACGGTTTTATTAAAAACTGAATTTGATTAAAATTATGTTTTATTATAAAAATTGCGTCAATTTAAAACTAGTCCTTAAACTAATAAAATAAAAGAAGTTTTTAGTTTTTTCTAGTACTATATCTTAACTCTTATTGTAGAATCGATATTTCTTAAAAATTTACTTAAACGAAAATCGAAACTTACAACTTTTCACGTTCCTAATATACGTAAGTTTTAATCGAACACTAATAAAATAGACCATTGCTTTAGATTCCATTTCAAGTAATTGTATATTTCAGTTAACAAAAACAAAGTCTTTCATAGCACCGATTTTTACTTAACTTTAGAAATGACTAAACTTATTTAGAAGGTTCTTAAACTTTATTTGTTGAATCTTTACGCTCACAATTTTGTCGATCACAAACGATTTTTGTGATATACGGGTCTTATTAGAATAAGTAAAATTAACCCAAAATGGATTAAACACAATATCTTTTTTTATCCCAAAAAGATATAAAGAGTCACAGTTCAAGAAGAAAAAGAAAAAGGATTCTTAAAATTCGAGGATCTAATAAAATAAAAAGATACTAACTGCTTTAACCAGGCTTTATACCACAAAAGATAAACTTTAGCTATATACTGGAAGATTAGACAAGCATATTTTGCTATTTGTATATTAAGTTTTATTCTACCTAACAAAACACTGTATTAAAGTAAAAAATAGTTACTATTTCACGTAAAAACACGCCGCACCGGTACCAAGGTAGTCCCATAGGATTCCTTAAATAAAAATAAACTTTGACTTTCTTTTAAAATAATTACACTAGAATTATAACACATTTCGAGCCAACCCCAGAAAAGACACTAGGATTTTTTATTGAAATAAAGTATAGACAATGTAAAAGTATACTATTATATTTAATTAAGGCGTCTTCAGTAGCTCAGTGGTAGAGCAATCGACTGTTAATCGATTGGTCGTAGGTTCAAGTCCTACCTGGAGAGCGCTAAAATAACATATAGTAAGGGCTTGTAGCTCAGTGGACTAGAGCACGTGGCTACGAACTACGGTGTCGGGGGTTCGAATCCCTCCTTGCCCGATCATAAAAATACAAAATACCTGGGCAGATTTATTTATTTATTTATGGAAAATCTGTAATAGTTTATTCCATTTAAAAAAATAATGATTAAAACACACGAATGTTTAAAGTCTTCTGCCAATAAGGGGTTCTTATATCCTCATTACCCTGAAATTGCCAATATTTACAAGAATGCCACCCGTTTTGAATTTTTTATTTACTTATGGAACGAACATCTAATAATTTTACAATACAGGCGGAGAGACTCGAACTCTCACATCGTGTGACACGAGAACCTAAATCTCGCGCGTCTACCAATTCCGCCACGCCTGCTTAATTAAAACATACCAGATTATGTTAAGAAATACAAGTAATTATACGTAAACATGTACATATAAGCACTATAAAACTACCAAGTCTTTCTAATTTAAAGTCTTATATAGCGAAAAATACTAACTTAGCTTCTAAGAAAAATATAGCGATAAAATGATATATAAGTACACTTTTAATTGTACCCTTGTAATAAAATAAGTTGTAAAATGAATGATTATTGTAGGATCAAGATTTAAGTAGAGATGCGGGTATATCAATACCTTAAAAAGAATAAAATAAATATTAACCCAAAATACAAATTTTAGGGTTAATATGAAACTTATTAATAAGCTAATCCCATACTACGAGTTGTTTCTGATCCTAAGTATACACGAACACTTAAGAAATCCGTAGGACATGCAGATTCACAACGCTTACAGCCTACACAATCTTCTGTACGAGGTGCTGAAGCAATTTATTAAACTGAGAAAAGTCGGCTACAGTTTTCTCGTCGTCAGATCTGGACGTGAGACATTTACCTCATCCAGCTCCTGATATGGGATCGTATCTAGTATACATACAAATAACAATAACATACCCAGCATAACGTTTGTAGCCAACTATTAAAAATATATTCAGCATCTTATGCTGTCTTTACACACGTAATAATAATAATTAAAAATAAAATACTATGTTTATCGTCGTTCTGTTAAGTATGGTAAGCATATTTTGCTTTTAGTAATATTAAATTCACTTTAAGGGTTATAGGGAAAATTTCAATCTTTTTTACTCCAGCGTTAAGCCCTGACCAAAACTTTAACAAACCCATAAGTTACACAATTTAAGGATAAGATATAGTTTATATAAACAAACTTAAAGTAAAATTAAAATATAATACTAATACAAATCTTTACATGTTTTTGCTAAACCAACCTTTCTTTTATATCTACTCACAGTAAAGGTGTAAAACATATAACTAATTTTTGGTAAGAACTAAGGAATTCCACCTTTCATACTAACAGTTTAAGCTTGATATACAAAATATTTTTATTTCTATTCTATAAGATTATAAATACTTATTTATAACGAGTCGCACGGCCAGCTTTACAACCATCCCAGGGATGAACGTAGAAAGCCAAGTACCACTCGAAAGTGGTTCCCAACTAACCCTTCCCGAACCATACGTGCACCTTTCAATGCATATGGCTCTCCCCTTATCAATGATTTAACGAGCTGCGATGTCTGGATTTGCGAATTTGAATATTTTTTACCATCATGCATTTGTTAAACTATTTAATCTCATTAAGAATTTTTGTTTACACTTGTCCATGATATTTCCTTTATTTTGAATAAATTAATAAGCTACTCACCCTCTCGAAAGATCTTTTTAAATCATATGATGCGCGAGCTCTTCTGCCACTCAACCTAATAATTACTGTTGAGGATGATTTGTTTGTCTCATCTTAGAATTTTCTTAGGCAACTTTGTATGTTTGTTTTCTACGGTAGTACAAAGAGTATATCTCTCTTTATAGATTATTTAAGCTATAGGTAGTAGGGCGATTCCAGACTATTAATGTCCTTATTGTGTACTTTATAATAACTATTGTGTCCATGGTACCTTGACACATTAAAAAATAGGTAAGCTTGTGCATACTTTATTTGCTTATCCGCCTTAGTACAACGCACAACCCTTTTCTCTTCTAATATACTTTACCGAATTATAGATATTCGAGTATATTTTATGTCAAATCATTACAGATCTTTACCTTACTTAATTAGAGTTGCGATTTCTTCTGGTAGTATACAACCGACCCAAAAGCGCTTTCATAACATGCTATTGTTCCACTAGGGTTTCCCCATCACGGTAAGTTACGCCCCTTTATATCGAATATTATCATCGATTACCCGCATCAATGGGTGTCCGTTTTCAAAATACATACCCGCACTACCATTTCTAAAAGTTAGGTAGACACCAGTAACTAGCAATGCCTCCAATAGATCTATACGTACACTTTTAAGCGTATATAGCTCACTGAATTTTGTAACTTCTTTGAATATCACGCTTATAATACTATTAGTATAAGAACGGATAGTCAAAAAGATCTACTGCAAAAATTCTAGAAGAAGTCAGTTTTTACTCAGAAAGAGATGAACGTAGAAAGCCAAGTACCACTCAAAAGTGGTTCCCAACTAACCCTTCCCGAACCATACATGCACCTTTCAATGCATATGGCTCTCCCCTTATCAATGATTTAGCGAGCTGCGATGTCTAGATTCGCGAATTTGAATATTTTTTACCATCATGCATTTGTTAAACTATTTAATCTCATTAAGAATTTTTGTTTGCACTTGTCCGTGGTATTTCCTATATTTTGAATAAATTAATAAGCTGCTCACCCTCTCACAGGATATTTTAAATCCTATAATGCGTGAGCTCTTCTGCCACTCAACCTAATAATTACTGTCGAGGATGATTTGTTTATCTCATCTTAGAATTTTCTTAGGCAACTTTGTATGTTTGTTTTCTACGGTAGTACAAAGAGTATATCTCTCTTTGTAGATTATTTAAGCTATAGGTAGTAGGGCGATTCCAGACTATTAATGTCCTTATTGTGTACTTTCTGAGAACTATTGTGGCCAAAGTACCTTGACACATTAAAAAAGTAGGTAAGCTTGTGCATACTTTATTTGCTTATCCGCCTCTGTACAGCGCACAACCCTTTTCTCTTTTAATATACTTTACCGAATTATATGCTCGAGTATATTTTATGTCAAATCATTACAGATCTTTACCTTACTTAATTAGGGTTGCGATTTCTTCTGGTAGTATCCAACCGATCCAAAAGCGCTTTCATAACATGCTATTGTTCCACTAAGGTTCCCCCATCAAGGTAAGTTACGCCCCTTTATATCGAATGTTATCATCGATTACCTGCATCAATGGGTGTCCGTTTTCAAACTACATACCCGCACCACTTTATCTTCTCTCCTAACCTAAAAAATACTTTTTCTAGGTTTACCCTGTCCAAAATGACTATTCGAAAAAATACACTTCTTGAAATTAATAAATATAGAGTATAAATATGCAAATAAAAAAAGCAGATGTACTAACTCTTTATAATCTATGTACACAGCCATCACAAAAAGTTCATTCTAATTTTTCCACCATTTGCTAAGTATAACTCACAAAGACTATAACAAATAACTTTATATTAAAATTTAAAAATAAGTAGGTCCTCATTTACAGGTCGCACCATCTGTAGGGCATGCACGAACACATTGGGTATAAACTCGGTATTAAAAAATAAAAAATACCGTTTTCCAAACCGGACAGGCAAATTACCTTTGCATACGGCTTTCAAGGTAAATTCAAAACTATACAAAATTTTAATTAGGTGAAATTAAATAAAATATATTATTGAAGCTTTCCTTACTAAATACCTAAGTAAGCTACATTTTAGTACTCTCGAGACCTTAAAAAACTTTATATAGGAATCAATACAATTGCTGAATCTACACTCTTAACGCACTTTAGGTTTCTAACTTCTATTTATAACCAACATTAAAAATAATATAATGTGCCCTATTTAACAAAACAGAAAAAATGGATGTACTATTCAATCTGTAAATAGGACTAAACTTAGTAGCCACTAAAACTACTCTTTAGCTAAAGCATAAAATGTTATAGATTTAAATTTAAAACTTAACCTTTATAAGATTATCAATGCAATATGACATGCTATAATACCGCAAAAACACATAATTAGTTACGGGAAGTCACTTGATTTATATACTATTTTATTTTGTAATATAAGTGAAAATCTACTTTCACAAAAGAATACTAGACTATACAATTCGCACACATCCAATACATGTATCATAAATTTTTACAGAATGAGACATAAAAAACTCATTAATTTTTAAAATTATAAGG
